# Supplementary material for: Identification of Olfactory Genes From the Greater Wax Moth by Antennal Transcriptome Analysis
Source: Front Physiol. 2021 May 19;12:663040. doi: 10.3389/fphys.2021.663040 (PMC8172125; doi:10.3389/fphys.2021.663040)
Supplement: Supplementary Table 1 — Accession numbers of OBPs, CSPs, ORs, IRs, and SNMPs used in phylogenetic analyses. [file Table_1.XLSX]

## Sheet: OBPs
Table S1. Accession numbers of OBPs, CSPs, ORs, IRs and SNMPs used in phylogenetic analyses.
Species	Gene name	Acc. no.
Bombyx mori	BmorGOBP1	BGIBMGA012611
	BmorGOBP2	BGIBMGA012614
	BmorPBP1	X94987
	BmorPBP2	BGIBMGA012616
	BmorPBP3	BGIBMGA012617
	BmorOBP8	BGIBMGA008355
	BmorOBP11	BGIBMGA008354
	BmorOBP15	BGIBMGA008352
	BmorOBP17	BGIBMGA008351
	BmorOBP18	BGIBMGA008474
	BmorOBP20	BGIBMGA002308
	BmorOBP21	BGIBMGA003463
	BmorOBP22	BGIBMGA002630
	BmorOBP23	BGIBMGA002629
	BmorOBP25	BGIBMGA002627
	BmorOBP26	BGIBMGA002666
	BmorOBP27	BGIBMGA002626
	BmorOBP29	BGIBMGA010039
	BmorOBP30	BGIBMGA010011
	BmorOBP31	BGIBMGA010010
	BmorOBP32	BGIBMGA009290
	BmorOBP33	BGIBMGA009291
	BmorOBP34	BGIBMGA009292
	BmorOBP36	BGIBMGA009352
	BmorOBP37	BGIBMGA009366
	BmorOBP38	BGIBMGA013247
	BmorOBP39	BGIBMGA000225
	BmorOBP41	BGIBMGA011276
	BmorOBP42	BGIBMGA011433
	BmorOBP43	BGIBMGA011432
	BmorOBP44	BGIBMGA010425
Plutella xylostella	PxylGOBP1	Yang et al. (2017) Scientific Reports 7: 11941
	PxylGOBP2
	PxylPBP1
	PxylPBP2
	PxylPBP3
	PxylOBP2
	PxylOBP3
	PxylOBP4
	PxylOBP5
	PxylOBP6
	PxylOBP7
	PxylOBP8
	PxylOBP9
	PxylOBP10
	PxylOBP11
	PxylOBP12
	PxylOBP13
	PxylOBP14
	PxylOBP15
	PxylOBP16
	PxylOBP17
Helicoverpa armigera	HarmGOBP1	AAL09821
	HarmGOBP2	CAC08211
	HarmPBP1	AEB54585
	HarmPBP2	AEB54583
	HarmPBP3	AAO16091
	HarmOBP1	AEB54580
	HarmOBP2	AEB54586
	HarmOBP3	AEB54582
	HarmOBP4	AEB54584
	HarmOBP5	AEB54581
	HarmOBP6	AEB54587
	HarmOBP7	AEB54591
	HarmOBP8	AEB54589
	HarmOBP9	AEB54592
	HarmOBP13	AEB54588
Chilo suppressalis	CsupGOBP1	Cao et al. (2014) International Journal of Biological Sciences 10: 846-860
	CsupGOBP2
	CsupPBP1
	CsupPBP2
	CsupPBP3
	CsupOBP1
	CsupOBP2
	CsupOBP3
	CsupOBP4
	CsupOBP5
	CsupOBP6
	CsupOBP7
	CsupOBP8
	CsupOBP9
	CsupOBP10
	CsupOBP11
	CsupOBP12
	CsupOBP13
	CsupOBP14
	CsupOBP15
	CsupOBP16
	CsupOBP17
Cnaphalocrocis medinalis	CmedGOBP1	AFG72996
	CmedGOBP2	AFG72997
	CmedPBP1	AFG72999
	CmedPBP2	KC507181
	CmedOBP1	AFG72998
	CmedOBP2	AFG73000
	CmedOBP3	KP975114
	CmedOBP4	KP975115
	CmedOBP5	KP975116
	CmedOBP6	KP975117
	CmedOBP7	KP975118
	CmedOBP8	KP975119
	CmedOBP9	KP975120
	CmedOBP10	KP975121
	CmedOBP11	KP975122
	CmedOBP12	KP975123
	CmedOBP13	KP975124
	CmedOBP14	KP975125
	CmedOBP15	KP975126
	CmedOBP16	KP975127
	CmedOBP17	KP975128
	CmedOBP18	KP975129
	CmedOBP19	KP975130
	CmedOBP20	KP975131
	CmedOBP21	KP975132
	CmedOBP22	KP975133

## Sheet: CSPs
Species	Gene name	Acc. no.
Bombyx mori	BmorCSP1	ABH88194
	BmorCSP2	ABH88195
	BmorCSP3	ABH88196
	BmorCSP4	ABH88197
	BmorCSP5	ABH88198
	BmorCSP6	ABH88199
	BmorCSP7	ABH88200
	BmorCSP8	ABH88201
	BmorCSP9	ABH88202
	BmorCSP10	ABH88203
	BmorCSP11	ABH88204
	BmorCSP12	ABH88205
	BmorCSP13	ABH88206
	BmorCSP14	ABH88207
	BmorCSP15	ABH88208
	BmorCSP16	ABH88209
Plutella xylostella	PxylCSP1	Yang et al. (2017) Scientific Reports 7: 11941
	PxylCSP2
	PxylCSP3
	PxylCSP4
	PxylCSP5
	PxylCSP6
	PxylCSP7
	PxylCSP8
	PxylCSP9
	PxylCSP10
	PxylCSP11
	PxylCSP12
	PxylCSP13
	PxylCSP14
	PxylCSP15
Helicoverpa armigera	HarmCSP	AAK53762
	HarmCSP2	AEX07265
	HarmCSP3	AEX07266
	HarmCSP4	AEX07269
	HarmCSP5	AEB54579
	HarmCSP6	AEX07267
	HarmCSP7	AEX07268
Chilo suppressalis	CsupCSP1	Cao et al. (2014) International Journal of Biological Sciences 10: 846-860
	CsupCSP2
	CsupCSP3
	CsupCSP4
	CsupCSP5
	CsupCSP6
	CsupCSP7
	CsupCSP8
	CsupCSP9
	CsupCSP10
	CsupCSP11
	CsupCSP12
	CsupCSP13
	CsupCSP14
	CsupCSP15
	CsupCSP16
	CsupCSP17
	CsupCSP18
	CsupCSP19
	CsupCSP20
	CsupCSP21
Cnaphalocrocis medinalis	CmedCSP1	AGI37361
	CmedCSP2	AGI37363
	CmedCSP3	AGI37365
	CmedCSP4	KM365188
	CmedCSP5	KM365189
	CmedCSP6	KM365190
	CmedCSP7	KM365191
	CmedCSP8	KM365192
	CmedCSP9	KM365193
	CmedCSP10	KM365194
	CmedCSP11	KM365195
	CmedCSP12	KM365196
	CmedCSP13	KM365197
	CmedCSP14	KM365198
	CmedCSP15	KM365199
	CmedCSP16	KM365200
	CmedCSP17	KM365201
	CmedCSP18	KM365202
	CmedCSP19	KM365203
	CmedCSP20	KM365204
	CmedCSP21	KM365205
	CmedCSP22	KM365206

## Sheet: ORs
Species	Gene name	Acc. no.
Bombyx mori	BmorOR1	BAD69584
	BmorORco	BAD69585
	BmorOR3	BAD89567
	BmorOR4	BAD89568
	BmorOR5	BAD89569
	BmorOR6	BAD89570
	BmorOR7	NP_001106227
	BmorOR8	BAH66308
	BmorOR9	BAH66309
	BmorOR10	DAA05970
	BmorOR11	BAH66310
	BmorOR12	BAH66311
	BmorOR13	BAH66312
	BmorOR14	BAH66313
	BmorOR15	DAA05974
	BmorOR16	BAH66314
	BmorOR17	BAH66315
	BmorOR18	BAH66316
	BmorOR19	DAA05977
	BmorOR20	BAH66317
	BmorOR21	BAH66318
	BmorOR22	BAH66319
	BmorOR23	BAH66320
	BmorOR24	BAH66321
	BmorOR25	BAH66322
	BmorOR26	BAH66323
	BmorOR27	BAH66324
	BmorOR29	BAH66326
	BmorOR30	BAH66327
	BmorOR32	BAH66328
	BmorOR33	BAH66329
	BmorOR34	BAH66331
	BmorOR35	BAH66332
	BmorOR36	BAH66333
	BmorOR37	BAH66334
	BmorOR38	BAH66335
	BmorOR39	BAH66336
	BmorOR40	BAH66337
	BmorOR41	DAA05997
	BmorOR42	BAH66338
	BmorOR44	BAH66339
	BmorOR45	BAH66340
	BmorOR46	BAH66341
	BmorOR47	BAH66342
	BmorOR53	BAH66347
	BmorOR54	BAH66348
	BmorOR55	BAH66349
	BmorOR56	BAH66350
	BmorOR57	BAH66351
	BmorOR58	BAH66352
	BmorOR59	BAH66353
	BmorOR60	BAH66354
	BmorOR61	BAH66355
	BmorOR63	BAH66358
	BmorOR64	BAH66359
Ostrinia furnacalis	OfurOR1	AB467327
	OfurOR2	LC002697
	OfurOR3	LC002698
	OfurOR4	LC002699
	OfurOR5a	AB508302
	OfurOR5b	AB508303
	OfurOR6	LC002700
	OfurOR7	LC002701
	OfurOR8	LC002702
	OfurOR9	LC002703
	OfurOR10	LC002704
	OfurOR11	LC002705
	OfurOR12	LC002706
	OfurOR13	LC002707
	OfurOR14	LC002708
	OfurOR15	LC002709
	OfurOR16	LC002710
	OfurOR18	LC002712
	OfurOR19	LC002713
	OfurOR20	LC002714
	OfurOR21	LC002715
	OfurOR22	LC002716
	OfurOR23	LC002717
	OfurOR24	LC002718
	OfurOR25	LC002719
	OfurOR26	LC002720
	OfurOR27	LC002721
	OfurOR28	LC002722
	OfurOR29	LC002723
	OfurOR30	LC002724
	OfurOR31	LC002725
	OfurOR32	LC002726
	OfurOR33	LC002727
	OfurOR34	LC002728
	OfurOR35	LC002729
	OfurOR36	LC002730
	OfurOR37	LC002731
	OfurOR38	LC002732
	OfurOR39	LC002733
	OfurOR40	LC002734
	OfurOR41	LC002735
	OfurOR42	LC002736
	OfurOR44	LC002738
	OfurOR45	LC002739
	OfurOR46	LC002740
	OfurOR48	LC002742
	OfurOR49	LC002743
	OfurOR50	LC002744
	OfurOR51	LC002745
	OfurOR52	LC002746
	OfurOR53	LC002747
Chilo suppressalis	CsupOrco	Cao et al. (2014) International Journal of Biological Sciences 10: 846-860
	CsupPR1
	CsupPR2
	CsupPR3
	CsupOR1
	CsupOR2
	CsupOR3
	CsupOR4
	CsupOR5
	CsupOR6
	CsupOR7
	CsupOR8
	CsupOR9
	CsupOR10
	CsupOR11
	CsupOR12
	CsupOR13
	CsupOR14
	CsupOR15
	CsupOR16
	CsupOR17
	CsupOR18
	CsupOR19
	CsupOR20
	CsupOR21
	CsupOR22
	CsupOR23
	CsupOR24
	CsupOR25
	CsupOR26
	CsupOR27
	CsupOR28
	CsupOR29
	CsupOR30
	CsupOR31
	CsupOR32
	CsupOR33
Plutella xylostella	PxylOR1	Yang et al. (2017) Scientific Reports 7: 11941
	PxylOR2
	PxylOR3
	PxylOR4
	PxylOR5
	PxylOR6
	PxylOR7
	PxylOR8
	PxylOR9
	PxylOR10
	PxylOR11
	PxylOR12
	PxylOR13
	PxylOR14
	PxylOR15
	PxylOR16
	PxylOR17
	PxylOR18
	PxylOR19
	PxylOR20
	PxylOR21
	PxylOR22
	PxylOR23
	PxylOR24
	PxylOR25
	PxylOR26
	PxylOR27
	PxylOR28
	PxylOR29
	PxylOR30

## Sheet: IRs
Species	Gene name	Acc. no.
Drosophila melanogaster	DmelIR8a	Croset et al. (2010) PLoS Genetics 6: e1001064
	DmelIR25a
	DmelIR21a
	DmelIR31a
	DmelIR40a
	DmelIR64a
	DmelIR75a
	DmelIR75b
	DmelIR75c
	DmelIR75d
	DmelIR76a
	DmelIR76b
	DmelIR84a
	DmelIR92a
	DmelIR93a
	DmelIR7a
	DmelIR7b
	DmelIR7c
	DmelIR7d
	DmelIR11a
	DmelIR20a
	DmelIR41a
	DmelIR47a
	DmelIR48b
	DmelIR48c
	DmelIR51b
	DmelIR52a
	DmelIR52b
	DmelIR52c
	DmelIR52d
	DmelIR54a
	DmelIR56a
	DmelIR56b
	DmelIR56c
	DmelIR56d
	DmelIR60a
	DmelIR60b
	DmelIR60d
	DmelIR62a
	DmelIR67b
	DmelIR67c
	DmelIR68a
	DmelIR68b
	DmelIR85a
	DmelIR87a
	DmelIR94a
	DmelIR94b
	DmelIR94c
	DmelIR94d
	DmelIR94e
	DmelIR94f
	DmelIR94g
	DmelIR94h
	DmelIR100a
Bombyx mori	BmorIR87a	BGIBMGA004749
	BmorIR7d.2	BGIBMGA012493
	BmorIR7d.3	BGIBMGA007088
	BmorIR143	BGIBMGA007430
	BmorIR68a	BGIBMGA006657
	BmorIR41a	BGIBMGA000306
	BmorIR21a	BGIBMGA002697
	BmorIR64a	BGIBMGA010367
	BmorIR75d	BGIBMGA005863
	BmorIR75p	BGIBMGA001974
	BmorIR75q.1	BGIBMGA014624
	BmorIR75q.2	BGIBMGA007290
	BmorIR40a	BGIBMGA010939
	BmorIR76b	BGIBMGA001026
	BmorIR93a	BGIBMGA010960
	BmorIR8a	BGIBMGA009567
	BmorIR25a	BGIBMGA011590
Ostrinia furnacalis	OfurIR8a	LC017782
	OfurIR21a	LC017783
	OfurIR25a	LC017784
	OfurIR40a	LC017785
	OfurIR41a	LC017786
	OfurIR64a	LC017787
	OfurIR68a	LC017788
	OfurIR75	LC017789
	OfurIR75d	LC017790
	OfurIR75p1	LC017791
	OfurIR75p2	LC017792
	OfurIR75p3	LC017793
	OfurIR75q2	LC017794
	OfurIR76b	LC017795
	OfurIR87a	LC017796
	OfurIR93a	LC017797
	OfurIR1	LC017798
	OfurIR2	LC017799
Cnaphalocrocis medinalis	CmedIR93a	ALT31632
	CmedIR8a	ALT31619
	CmedIR76b	ALT31618
	CmedIR75p.2	ALT31620
	CmedIR75p	ALT31628
	CmedIR75q.1	ALT31627
	CmedIR75q.2	ALT31629
	CmedIR87a	ALT31631
	CmedIR21a.1	KP975104
	CmedIR21a.2	KP975105
	CmedIR25a	KX252767
	CmedIR60a	KX252769
	CmedIR64a	KX252770
	CmedIR40a	KX252768
Plutella xylostella	PxylIR1	Yang et al. (2017) Scientific Reports 7: 11941
	PxylIR7d.2
	PxylIR7d.3
	PxylIR8a
	PxylIR21a
	PxylIR25a
	PxylIR41a
	PxylIR68a
	PxylIR75d
	PxylIR75p
	PxylIR75q2
	PxylIR75q2.2
	PxylIR76b
	PxylIR87a
	PxylIR93a

## Sheet: SNMPs
Species	Gene name	Acc. no.
Anopheles gambiae	AgamSNMP1	XP_312496
	AgamSNMP2	XP_315733
Drosophila melanogaster	DmelSNMP1	NP_650953
	DmelSNMP2	ABW70129
Apis mellifera	AmelSNMP1	XP_397430
	AmelSNMP2	XP_006562696
Tribolium castaneum	TcasSNMP1	XP_001816436
	TcasSNMP2	XP_970008
Antheraea polyphemus	ApolSNMP1	AAC47540
	ApolSNMP2	CAP19029
Bombyx mori	BmorSNMP1	CAB65730
	BmorSNMP2	XP_004928125
Heliothis virescens	HvirSNMP1	CAB65739
	HvirSNMP2	CAP19028
Chilo suppressalis	CsupSNMP1	JX401524
	CsupSNMP2	JX401525
Cnaphalocrocis medinalis	CmedSNMP1	JN867063
	CmedSNMP2	JN867064
Ostrinia furnacalis	OfurSNMP1	HM044390
	OfurSNMP2	HM044393
Manduca sexta	MsexSNMP1	AF323588
	MsexSNMP2	AF323589
