# Supplementary material for: Identification of Olfactory Genes From the Greater Wax Moth by Antennal Transcriptome Analysis
Source: Front Physiol. 2021 May 19;12:663040. doi: 10.3389/fphys.2021.663040 (PMC8172125; doi:10.3389/fphys.2021.663040)
Supplement: Supplementary Table 2 — Amino acid sequences of OBPs and CSPs used in motif pattern analyses. [file Table_2.XLSX]

## Sheet: OBPs
Table S2. Amino acid sequences of OBPs and CSPs used in motif pattern analyses.
Bombyx mori
BmorGOBP1	MWKLVVVLTVNLLQGALTDVYVMKDVTLGFGQALEQCREESQLTEEKMEEFFHFWNDDFKFEHRELGCAIQCMSRHFNLLTDSSRMHHENTDKFIKSFPNGEILSQKMIDMIHTCEKKFDSEPDHCWRILRVAECFKDACNKSGLAPSMELILAEFIMESEADK
BmorGOBP2	MFSFLILVFVASVADSVIGTAEVMSHVTAHFGKTLEECREESGLSVDILDEFKHFWSDDFDVVHRELGCAIICMSNKFSLMDDDVRMHHVNMDEYIKGFPNGQVLAEKMVKLIHNCEKQFDTETDDCTRVVKVAACFKKDSRKEGIAPEVAMIEAVIEKY
BmorPBP1	MSIQGQIALALMVYMAVGSVDASQEVMKNLSLNFGKALDECKKEMTLTDAINEDFYNFWKEGYEIKNRETGCAIMCLSTKLNMLDPEGNLHHGNAMEFAKKHGADETMAQQLIDIVHGCEKSTPANDDKCIWTLGVATCFKAEIHKLNWAPSMDVAVGEILAEV
BmorPBP2	MKLQVVLVVLTVEMVCGSRDVMTNLSIQFAKPLEACKKEMGLTETVLKDFYNFWIEDYEFTDRNTGCAILCMSKKLELMDGDYNLHHGKAHEFARKHGADETMAKQLVDLIHGCSQSVATMPDECERTLKVAKCFIAEIHKLKWAPDVELLMAEVLNEVSWKS
BmorPBP3	MARYNIVVAVLVLGVVGARGSSEAMRHIATGFIRVLDECKQELGLTDHILTDMYHFWKLDYSMMTRETGCAIICMSKKLDLIDGDGKLHHGNAQAYALKHGAATEVAAKLVEVIHGCEKLHESIDDQCSRVLEVAKCFRTGVHELHWAPKLDVIVGEVMTEI
BmorOBP8	MYTNFILIFYFGISIYDVRASSLDDLKMVYKNVIKECVGDYPITAADLKLIKARQIPNDDIKCVFACAYKKTGMMTEEGMLSVEGIKDMSQKYLSDNPEQLRKSKEFAEACSSVWL
BmorOBP11	MSANSFVVLAFCALAVGVNALTEEQKAEITKSSLPLIAECSKEFSVNQGDIDAAKKLGDPSGLNSCFVGCFMKKAGIINASGLFDVAATIEKSKKYLTSEEDLKAFEKLTETCAPENDKPVSDSDKGCERAKLLLDCFVANKGSFSVFSL
BmorOBP15	MTKQQIKNSGKILKKACISKNDVTEDQISDIDKGKFIEDKNVMCYIACVYSMSQVVKNNKFVHDAMVKQVDMMFPTEMRDAVKASIANCRGVAKNYKDICEASFWTAKCMYEFDPANFVFA
BmorOBP17	MTRQQLKNSGKIMKKTCMPKNDVTEEEIGQIEQGKFLEQRNVMCYIACIYTVTQVVKNNKLSYDAVIKQVDVMFPAEMRPAVKAAAENCKDISKTFKDICEASYWTAKCMYDFDPKNFVFP
BmorOBP18	MMRKSCQPKNNVDDEKINPINDGVFIEENEVKCYIACIMKMANTMKNGKLNFEAAMKQADLLLPDEMKEPTKEAIVACRKVADSYKDVCDASFHVTKCIYNHNPSVFFFP
BmorOBP20	MAVHIFLILASYMALAAHGQLDDEIAELAAMVRENCADESSVDLNLVEKVNAGTDLATITDGKLKCYIKCTMETAGMMSDGVVDVEAVLSLLPDSLKTKNEASLKKCDTQKGSDDCDTAYLTQICWQAANKADYFLI
BmorOBP21	MPVGTFWREREEFSCSVDTDILELEDDKYNKHKQDKVKVRVYYEALCPDSKYFFVKNLAPVTEKLSEFLDVTLVPYGKATTKEINGKYIFSCQHGEEECYANKIHSCSIEAVTNMTKAVKFTTCMITDNNDADEALQRVNDDGTVDYEMFTSLIPEEYFDRATKMIFSCKELDTPDKDKCERAFEVHKCSYEKDPDVSIVTILNVREK
BmorOBP22	MLKVFVVVVCTLGASQLCAALYTQKVAVSFPKDKTTIVVEAMKSCIAKTGANPNVIEVISSGKVSEDEKFKEFFYCACNDIGVVNPDGHIKVKECIELFPKETQPLVEPVIKNCDKEGVNKYDTLFKYLKCFQETSPVRVTLA
BmorOBP23	MTSKVLLSCVVLAVLATTVLAEDSRKLVSFAPEVAKKLKVLIQECLNENGLGEDAIEVIRAGEYREDEPFQNLVYCAYKKFGALDENNRIISQVAAASFPKDIDVVTVIESCGKEDGNTPVEQVFKYFKCFQKNSPVRMQLY
BmorOBP25	MKSVVLICLAFAVFNCGADNVHLNEDEREKANWYTAECGVETGVSTEVINAAKIGKYSKDKAFKKFVLCFFKKSAILNSDGTLNMVVALAKLPSGVNKSEAQSVLEQCKNKTGQDAADKAFAILQCFHKGTKTHILF
BmorOBP26	MIIILSYSQNVHLAETQKEKAKQYTSECVRESGVSTEAINAAKIGKYSKDKAFKNFVLCFFKKSAIFNSDGTLNMDVALAKLPPGVNKSEAQSVLKQCKNKTGQGAADKAFEIFRCYYKGTKTHILF
BmorOBP27	MKSVVLICLAFAVFNCGADNVHLTETQKEKAKQYTSECVKESGVSTEVINAAKTGQYSEDKAFKKFVLCFFNKSAILNSDGTLNMDVALAKLPPGVNKSEAQSVLEQCKDKTGQDAADKAFEIFQCYYKGTKTHILF
BmorOBP29	MTGPAAAAVLLALLAAAGQILGKEERAMFRSHSDACLAQSRVEPRLLESMMNGELIDDAALRKHVYCVLLSCKMIGKDGKLLKAAILGKLAARPAGRDVTKVLEACAEQPGASPEDVAWNIFRCGYNRKAVLFDYMPAGGASSGNTENHP
BmorOBP30	MREKENEVRALRAFQADCAEDVQVKPDLVVNLKSGDWQTEDVSLKKWALCVLMKLGLMTAQGVFKMNEAMSKIPDMNDKIIAEKLIDDCLSLQATTPHDAAWNYIKCHHQKDPEGNFSSLNIF
BmorOBP31	MKTFIVFVVCVVLAQALTDEQKENLKKHRADCLSETKADEQLVNKLKTGDFKTENEPLKKYALCMLIKSQLMTKDGKFKKDVALAKVPNAEDKLKVEKLIDACLANKGNSPHQTAWNYVKCYHEKDPKHALFL
BmorOBP33	MYAHDKLSDMIADQCLNEMYPRSKRLEIEESDEPCIIFCVLKKFGIMSPTGVINLEAYRKRVQLPEQLAQRNSINDFGSACLESAEATQHKQDVCKKAKVFNECTHLYKILLK
BmorOBP34	MAQSCVIKVRATPKDVRAYFTNSSPVSRSGQCFATCMLEQSDIINHGKVNRDLLVHLAGLVNGKNSRVVRKLNSVSRLCLDSISGMTDRCQLASTYNDCLNENMIEFAFPLDIAEEAVRKMPFHLIQPK
BmorOBP36	MKSKTKRARENRQTANMAVSEISRILTFLTIVSFIYIVYSFKPLTKDEHIERYNKMNEDIEPFRKNLTECARQVKASMADVEKFLKRIPQSNMEGKCFVACILKRNSLIKNNKLSQENLLEVNRAVYGDDSEVMSRLKTAILECSKIVEDIFEICEYASVFNDCMHMKMEHILDKITMERRMEALGQMSSNPDEWSEEEDEMLKLVKDEL
BmorOBP37	MFYPFRFTLLFYGLFVIYLVRAEPEKENHFTLALKKTLFSTARSCMSHVNANETDLEYLRKDPPFPDKAACIIKCLLEKINHDQTTECELGNEVVSCIFKYAPELHFKT
BmorOBP38	MANLVLLLTFVLMTLSMARLKSTEAPKSKTALFNDQDNMGYEELDMEEIMSACNESFRIEYAYLESLNDSGSFPDETDKTPKCYIRCVLEKTEILSENGVLNPATAALVFAGERNGKPMSDLEEMAVACADRHEKCKCEKAYNFVKCLMYMEIDKYEKKN
BmorOBP39	MIICIVVLSLTEALDVIKEEHTMPAERKRNKREVPFTHDEKRIAGCLLQCVYRKVKAVDGFGFPTLEGLVGLYSDGVNERGYFMAVLEASRECLMKNHDKFSRTTPMGNTTAMQSDLNNNCLTL
BmorOBP41	MLTILFLLPIVVGIYSCLGNPKIIQPEVSEKCNKPISECDKTRCIFKESGWAKNNVIDKKKVSDYFEQFAKDNPDWSAAVQNFKTTCLSDSLKPQGVDTNCPAYDIIHCALISFIKFASPSQWSTSEQCVYPRQYAGACPVCPERCFAPSVPNGSCNACLALLRTP
BmorOBP42	MMGYACVFVILAVLQAISAEDPPGLPPFLKDAPEKCKSPPRVKNPNECCISEPFFKEADFIECGIEKPGSERGPPDCSKQNCLLKKYNLLKNDETPDIEAIKSLLDKYIEKNPSFKSSVEKAKECLREDLPGPPQICLANRMTLCIGTVLLMECPDEKWNTTDDCKAFKDHMTECQKYFPK
BmorOBP43	MTAWGQKQVAQAAKATLKPISACCNIPELGNPEPLAECSNPKLPGPCKDIQCVFEKSGFLTENKTLIKEAYKTHLRQWAKEHEGWSVAVEKAISDCVDKDLRQYLEFPCSAYDVFTCTGIAMLKKCPNEHWTC
BmorOBP44	MSRLVLFFTILVVLQEFIINLYFNFITEIDSCCVKKYPKLFDSEFITECYNTQRKANDKCERDMCVARKLNLLTEEDSINKDALLRFVEEGFKTEIDLVNAIKKKCFEEDISNIGKPEMCEVAKYKICITSRMAEDCPKWDSKGICSSAQQKVENFMKMLS
Plutella xylostella
PxylGOBP1	MERRWCLLVLAAAAAAGLPGVVRGTVEVMKDVTLGFGEALEHCREQSQLTEEMMEEFYHFWREDFKFEARAVGCAIHCMSRYFNLLGEQQRMHHDNTHKFIQSFPNGEVLSHQMVGIIHTCEQQHDAEQDDCWRILRVAECFKRESQAQGLAPSMEMLMAEFIMEADV
PxylGOBP2	MASVWSLVVCGLMMAALPAARGTAEVMSHVTAHFGKTLEECREESGLSGEIMEEFHHFWREDFEVVHRELGCAIICMSNKFQLMQDDARMHHENMHDYIKSFPKGDLLSETMVRLIHNCEKKYDDIDDECSRVVKTAACFKKDAQAEGIAPELTMIEAVLEKY
PxylPBP1	MITKKLACLMMVLMCALKKVESSADVMKGLSENFGKALGDCKKELDLPDSIMTEFYNFWKDDYVLSDRSTGCAIICLSSKLDLLDPDGNLHHGNAKDFALKHGADEGMAGQLVGMIHECEKAAPDNPDACLKVLDIANCFKKKIHELKWAPSMDVVVAEVLADV
PxylPBP2	MADSTVSRWRRFALCALLVAIQVKKSESSADIMQKLTIGFTEALEHCKKDLQISNEVMQDFYNFWREDYALVNREMGCVLMCMAARLDLVTEDLKMHHGNAHEFAKKHGADDTMAKQLVTIIHECEQGAASVPDECARTLEMAKCFKTRIHELKWAPSMEVVLEEVITELKN
PxylPBP3	MWFPVKLGAVVLLTLAAMDAEGSKETMKDITSGFFKVLNECKHELNLPDHLVGDFYHYWRQEYALLDRDLGCAILCMSRKLELIDASGKLHHGNTQEFAEKHGADNSMASKLVEVLHSCEKQHEAVSDDCQRALEVAKCFRSSVHELGWAPTIDVIIEEVLTDM
PxylOBP2	MLFAVVLVSAFATLCVGQQVPNNTGPAPVLCGIIPKTIKGCLDFPSIVEQKLSKGCGNTQTVCESLKCVFEKSGWIKKHQLVKSKVISDLDKFAEEHPAWYNATQAVKATCVAQDLPAQGVFINCPAYDVLHCAQILYYRSALPEQWSTSPDCLYPRQFTAACAFCPEDCFSPQIPYRSCNACLNYPNRA
PxylOBP3	MFLASLATLVLITFTLSSGKMKAEEPRTREMPDMSSSSSVSFHDGNDEHAEDDMMGIMTHCNETFRFDPAYWQSLNESGTFPDENDKNPKCFIRCVLEGTRVASLDSVFDAARAAEVFAGERGGRPMDDLETLAKNCADDRRETCKCERAYGFMKCLMEAEIETYEVYKADDS
PxylOBP4	MKMGSSMYVAFLAVAVAALFGNTHAISDENREKLKKEMGPIFMECAKEGSLNLDDLKQYKGVKELPADEGVTCFFACAFKKIGMIDDKGMFAVEESVERGKKYMDSEEKQKHLEEAANTCASVNDESVSDGDKGCERAKHLYECLIKQAEKFGLELPTSAV
PxylOBP5	MGSPVLVVFLTGTVLAILHSTNALSDDNKEKIKQDMVPIVMECAKEQEINPEDLKELKGAKTLPEDKDMMMPCFFACTFQKNGMMDDNGMFLPEATIKNGKKYAENEEEEKKMEEIAKACAPVNDESVSGDKQKCQRASLLYACLAEQAEKHNIKMHE
PxylOBP6	MIRGVVLCCAIYFLSLSLPLVKSMTDEQKAMIHEHFEKVGLECLKGNMITEDDIKNLRARKVPEGENAPCFLACMFRSIGIIDDKGLMQKENALELAKTVFKDPEELKMIADYIHSCSHINSEAVSDGEKGCDRSINAYKCMVENGKQFGFDV
PxylOBP7	MFVESPCILISVLVFILISVAKCENHNESPITSVVRKGLVATARGCSAQVGAADGDLEHLRGDPPFPEKAACVVKCLLNKIGIVKNDKYSKSGFLTIITPLVMANKKKLEHMKSVADNCDQEVNHKEATPCQLGNEITACIFKYAPELHFNK
PxylOBP8	MIKTCLFISVCAMVNVLLVQARTEKEIREEFIQLGMECAKQHQVTPEEIQLMHQHVIPDGRGARCLVACVFKKKDLINDKGMLDIDAAHSMADKEHLDDPTMIENSKKLFDLCKSVNDETVSDGEKGCDRAALLSKCLIANYSKFGFKI
PxylOBP9	MFPYIFTYVFIGVYFTCTTGTLMKDEERVKFHKTIQSCAQQHPISPEDQGSLVNWQISDTQEVKCFIACIFQGIGMIDEKGRFDAAHVNDITKLMMTEDDPDVLQQTQDITESCKYVNDRHVGDPHETCERAASLFRCAAKWTGKKDS
PxylOBP10	MHYSSLFVIVLVASIIGLCASVKQKKVNLAPDKTARLVQHAIDCVAATGVSPEVLMQFRQGHVGSDDKSQQFVHCLLKRLSLVSKDGHGKTQRVLDLYPDNVDKEGIKKAFDECNKLNGSTPTETSFKVFVCFHKTSPVVIGL
PxylOBP11	MFVKNHWLIVMVVATGICVVSSITRKQMKNTSKIMKKSCMPKNNVTEDQVGNIEQGEFLEERKVMCYIKCIYAMGGAIKNDKFVYDAMIKHVNLVFPPEIKEPTLAAINQCRDVDKQYADSCEAAYWVAKCMYEYGPEHFFFP
PxylOBP12	MERWEFGLLIIAVILTSGAEAMTRAQLKNSAKMMKKSCLGKVDVPEENIVDIEKGKFIEEKNVMCYIACIYQMSQIVKNNKLSYEASIKQVDLMYPPDIKDAVKKSIEQCKDVSKKYKDLCEASYWTAKCIYDHDPKIFIFA
PxylOBP13	MSTRRLLLFSMLIAAVFGGKSKPEFSEEIKEIIQHVHNECVGKTGVAEDDITNCENGVFKDDQKLKCYMFCLLEEASVADENGVVDYEMMISLIPEDYTERVSKMIMACKHLDTPDKDKCQRAFDVHKCSYEKDPDLYFLF
PxylOBP14	MVLLVLIAKYVLFVALCDAMTMKQLKNTGKMMRKSCQPKVNAEDAQIDGLKDGVFLEEKETMCYIACIMKMANAIKNGKLNYEAAMKQADLLLPEEIKEPAKAAITSCRKVADQYKDICEACFYSTKCIYTQNPDIFFFP
PxylOBP15	FIVLFVVTFVCYSEAMTDEEAKLQFTKIAMNCTKKYPLEVHEILDLQKLKVPTKKTAKCLLACAYRLEGSMNEKGLLDYEHMMKTADLLADGDEKRLKNAKAVADICIKVNDETVNDGEAGCDRAALLFKCATETAPKYG
PxylOBP16	MERLALLLAVLAAVRAEFPTKEFVEMLKPVILKCEEKTGVNKDFVDQFNKGTMVDDPTFKCYLKCMFLEFEVLDPTSGHFRYEKMLGILPQEMKPIAMEMGKNCIHFKGEEGSDLCEVSYQLHQCWQKASPQHYFLLRR
PxylOBP17	NLNFFYFKMTRPELKKILSEAKRQCMASNGVTEDEVGNIEQGQFLEERNVMCYIKCIYVSGGVIKKDIILHDAMIKHVEKLWPQETKASIIDAINHCRYVDEKYADACEDAYWMARCIQAYTPEHFLFP
Helicoverpa armigera
HarmGOBP1	LLADINVMKDVTLGFGQALDKCREESQLTEEKMEEFFHFWRDDFKFEHRELGCAIQCMSRHFNLLTDSSRMLHDNAEKFIQSFPNGEVLARQMVELIHSCEKQFDHEDDHCWRILHVAECFKGSCVQRGIAPSMELMMTELIMEAESR
HarmGOBP2	MTSKSCLLLVAMATLTGSVIGTAEVMSHVTAHFGKALEECREESGLSAEVLEEFQHFWREDFEVVHRELGCAIICMSNKFSLLQDDSRMHHVNMHDYVKSFPNGHVLSEKLVELIHNCEKKYDTMTDDCDRVVKVAACFKVDAKAAGIAPEVAMIEAVMEKY
HarmPBP1	MEFHRSTMMSVRLALVVAAWLFIRVDASQDVIKNLSMNFAKPLEDCKKEMDLPDSVTTDFYNFWKEGYEFTNRQTGCAILCLSSKLELLDQELKLHHGKAQEFAKKHGADDAMAKQLVDLIHGCAQSTPDVADDPCMKTLNVAKCFKAKIHELNWAPSMELVVGEVLAEV
HarmPBP2	MADSRWLFARVFCLVLMMGSAMSSKELLTKMTGGFTKVVDACKTELSVGDHIMQDMYNFWREEYQLVNRDLGCMIMCMTAKLDLIGDDQKMHHGKAEEFAKSHGADEALAKQLVGLIHGCETQHQAIEDHCSRALEIAKCFRTKIHELKWAPSMEVIMEEIMTAA
HarmPBP3	MGSRHVFFALVVLAVSVRKAEPSKDAMQYITSGFVKVLEECKHELDLNEQILADLFHFWKLEYSLLGRDTGCAIICMSKKLDLLDANGRMHHGNAAEFAKKHGAGDEVASKIVTIIHECEKKHEQDGDECLRVLEVAKCFRTGIHELDWQPKVEVIVSEVLTEI
HarmOBP1	MSKFTFFVLCVVAVSLSKVYASDEDKAKLHEALKPLVEECMKDHEVSLDDLKAAKEAKSADGVKPCFLACVYKKAEVLNDKGEFDADHALEKLKEFVSDEDVLAKVAEVGNTCKAVNDKAVSDGDAGCERAALLTACFLEHKAEILV
HarmOBP2	MMDRKRLCLLIIALFLAQGSDAMSRQQLKNSGKMLKKNCMNKNQVTEDQIGSIDKGKFVEDKKVMCYIACIFEMTNVVKNNKLNYDASIKQIDLMYPPDLKESAKAAVEKCKDVQKKYKDICEASYWTAKCMYDFKPEDFIFA
HarmOBP3	MSKFTCFVLCVLAVSLGEVRSNALEKAAIRAAVYPLIVDCAKEHGVTLEQLKAAKASHSAEGINPCFQSCVYKKTGIFNDNGEYDVANAKTKLQKFVTDEDEYARIAEVGKTCASVNDKSVSDGAAGCERAALLTACFLEHRAQIII
HarmOBP4	MSKLTCVVFAAVAVVFSNVNADDETRASFRQVLGPLVMECRNEFGITEDDLKKAQQERSPDALKPCFIACVFKKFGIITSAGKYDSDASISRIKDVVKNDDLLAKLKSVGEKCNSVNDASVSDGDAGCERAALLAKCFIENKSELSI
HarmOBP5	MSKFTCLVLCVVAASLSQAYASEEEKAAFREAIKPIVEECSKEHGVSHDELKSAKDNQNADSIKPCFLGCVYKKAEVFNSKGEYDVDKALEKLKKFVSNDEAYAKFAEVGKKCASVNDKAVSDGDAGCERGALLTACFLEHKAEVPL
HarmOBP6	MSKFTCLLLCVVAVSLSKVHATEEEKEAIRAAVRPIMQECGKEHGVTLDDLKAAKAAHSADGIKPCFQSCVYKKAGIFNDNGEYDIANAKTKLQKFVTNDEEYARIAEVGKMCASVNDKPVTDGAAGCDRAALLTACFLEHRAQIII
HarmOBP7	MFRFGVLSFVVLLFCMESSYALSSEEELSIKEALHPFVVECAEEYGMTEEMFEEAKKKGSAEDIDPCFMSCFLKKTGFFDDSGKFDAEKSISFAKEHITSESAIKFLEAGAGECVKINDEDVSDGENGCDRAKLLFDCLTELKKKMSE
HarmOBP8	MLLIEIVKFLTLVAMCEAMTMKQIRNTGKMMRKSCQPKNNVADEQIDPIAEGVFNEDKEVKCYMACIMKMANTIKNGKLNYEAAIKQADLLLPDDIKEPAKEAITACRKVADAYKDICDASFHITKCIYTQNPGIFYFP
HarmOBP9	MCKFSVLFLYSAVMAVNIWSASCISEEDKAAIITAIAPLAQNCGSECGLDNDDFEKYKEDGSDMDPCFKACLMTQMGVLDKEGKYDGKGLHKAMEEADYPGDKDDAQKFLDELDRCFDAKGDNSGSDEEAKMKRADVLFRCMQDMKEK
HarmOBP13	MFTGTLPLVVFLATFAYGGKEKPVFSDEIKEIIQTVHDECVAKTGVAEEDITNCENGIFKEDPKLKCYMFCLMEEASLVDDDDAVDYDMLVSLIPEEYVDRTTKMIFSCKHLDTPDKDKCQRAFEVHKCSYEKDPDLYFLF
Chilo suppressalis
CsupGOBP1	MEAAKVIMAGLLVVGVVPSMRADMVVMKDITLGFGAALEHCREESGLTQENMEEFFDFWREDFKFEHRELGCALRCMSRYFNLITDTNRMHHENTENFIKSFPNGEKLSKVLVQVIHECEKKFDHEEDHCWRILHIGECFRDMCRSQNIAPDMEMLLAEFIMQAESDTNPVAL
CsupGOBP2	MVCSGFYLGLVVMAAVTSVKGTAEVMSHVTAHFGKALDECREESGLSTEVLEEFKHFWSEDFEVVHRELGCALICMSNKLSLLHDDTRVHQVNMHDYVKSFPNGEVLSEMMVKLIKNCERQYDDIKDDCDRTVKVAACFKADAKKEGIAPEITMIEAVIEIY
CsupPBP1	MLYKQMIILDEPQLNCLMVRDTMMLKLVVVMCLTMTVMVDSSQTVMKSMTKNFLKAYEVCAKEYSLKEGTAGILIGFWKDDFSTTSRDVGCAILCLSTKLDLIDPEGKLHHGKATEFAMQHGSGEEMAKKLVEILHNCEQTVTPNEDKCMRALDIAMCFKKELHTLGWAPDPELLFEELIAEMR
CsupPBP2	MSLYMRIVVLALVYLFNGVESSQEIMKQLSLNFGKAYDSCKKELELPNEVDTDFFNFWKEDYQLTNRLTGCAIMCMSNKLDLLDPDGKMHHGNAREFAKKHGADDSMAQQLLDILHNCEKGASPGPDGDACVQVLEISKCFKVEIHKLNWAPSMDLIMAEVLADV
CsupPBP3	MAASMKCCLFGILVCFNVMVSDVESSQELIKKMSISFLKVLQECKLELSVPEEVLQSLMTFWNQDTDLSHRELGCVILCVVSKLDLIELETYKLHPDNANEYVKKHGADDETASQIMNILRGCEIKNEAISDHCDRVREIAKCFHGHMHELKWAPNMEVIINELVATKAI
CsupOBP1	MTIVFVVLSLLPVLVRCSGDGNIRLLENEVEEALKSCTLLPDDSLKDNNARQRRSNEYTRIDFNDSTIGQNQYGHEKRNSTDMKEQMYVLNATYGNNDYEYGNAGIGNSNGEKFVSSAPRLAAGGDYNKTQMNANRTRRSEPLLNRPDTDQCLSQCIFANLQVVDSRGIPREAEFWNKVQSSVTSQQSRTALKDQTRACFQELQTEAEDNGCSYSNKLERCLMLRFADRKLTGAQQGQNRKT
CsupOBP2	MVRKISALLCCFCVFGISLSDSAISTESEKRCRNPPTAPQKIERVITLCQDEIKLSILREALDVIKEEHTMPAEKRRNKREVPFTHDEKRIAGCLLQCVYRKVKAVDGYGFPTLEGLVGLYSDGVNERGYFMAVLEASRECLMRHHDHFSRTVPMDNGRNCDVSFDIFECISDRIGEYCGNTGL
CsupOBP3	MIRQVSVILLAIGFQVISSQGPPPFPPNIPPQCRGPPQVTEKPHECCKIPPFFEDADFEECGFKKADDEHPHERHGPPDCSKQLCMLKKYDLAKEDNIDFEALAKFMDKWVEAHPDFKSSVDAAKERCIGKPLPGPPYICEANKIVFCVSSTLIEFCPKWEATDGCQKLKSHIEECAPLFNRKQ
CsupOBP4	MTWLLALGLLAVIGDVHPATTGCKNCITLGKEEKAMFRAHSDACLPQSKVDPKLVEGMLSGELTDDPRLRKHVYCVLLKCKVIGKDGKLQKTAVLGKMTNRTDGRNATKVLDSCSDQSGDTPEDLAWNIFRCGYDKKAVLFEYMPTSIAATDVENN
CsupOBP5	MFRSTVLLCSLYFLALTPYLARAATEEQKAKIKEELEKLGAECMADFPITEDDINDFKSKKIPAGDGVPCFVACMMKKMGVLDEAGMMQKETALELAKSVFHDEEELKIIGDYLHSCASVNTEAVSDGAKGCERAMLALKCMYTNAPKFGFEL
CsupOBP6	MAKFVVLCLGLLAAALSVKALTKEELDHIKEATLMHFNECNKDFNVSEDDIKAAETQKNMDKIDACLIGCMMKRSHLLDGEGKFDTEKAIELSKSFMKSEDDQKKFAEVVAECAKVNDEPVSDGANGCERSKMVLVCLAKHKAEFVPARR
CsupOBP7	MLTVSKISFLVLAFLYYVKADSLEDLKKEYTATLVECMKKYEISPADIVQLQEKKMPDNENAKCMVACAYKASGMMDDNGMLSVEGVKKISEKYLSDNPEKMQNAFKFADACKSVNDQQVNDGNKGCERAALIFKCSLEQAAVFNFE
CsupOBP8	MMEGKKGFHVRFAVLVVLFFIHLSYSMTRQQMKNSGKMMKKSCMPKNDVTEEQVGEIDQGKFLEEKNVMCYIACIYQMTQVVKNNKLNYDAVIKQVDMMFPAELKEPVKAAAAHCKDVGKKYKDICEASYWTAKCMYDFDPKSFVFP
CsupOBP9	MASFHFKVNCFLYFVLLSSYFVYSMTRQQLKNSGKLLKKACIPKTNVSEEQIRDIDKGKFIEEKNFMCYIACIYTMSQAIKNNKIQHDAMIKQVETMFPNDIKESAKFAIQQCRGIAKQHKDICEAAFWTTKCLYDVDPATFIFP
CsupOBP10	STEHYPAHHVINMKAFIVLAVCIVAAQALTDEQKEKLKKHKSECLAETKVDEQLVNKLKAGDYKSDNEALKKYALCMLIKSELMTKEGKFKKDVALAKVANPADKPQVEKLIDTCLANKGNTPHQTAWNYVKCYHEKDPKHAIFL
CsupOBP11	MRCCAVLFVLAFIGCIYAEQEIVHLPPEKVAQILPVAMQCVGESSVPPEVIFQYASGKSLGNDKKYQKFIHCVFTKTGYADETGHINIDKAMEVFPKGTDKEAVKKIMEECSKERGEDPPETSFKFAKCFRKKAPVRITL
CsupOBP12	MLLIIIAKFLVLVAICEAMTMKQIKNTGKMLRKTCQPKNNAADEKIDPLNEGVFIDEKEVKCYIACIMKMANTMKNGRPNIEVAMKQADLLLPEELKEPAKEALTACRKVPDAHKDVCDAAFHLTQCVYNQNPDIFYFP
CsupOBP13	MKSIVFLCLVVAAAGMDMHHGVHLSESQKEKANQYIMECVKQSGVHTDVLVNAKKGQYADDEALKKFTLCFFQKSGIVDQTGKLNVDAALSKLPESVNKHDATKLLEECKNKTGKDAADTAFEIFKCYSKGTKTHILL
CsupOBP14	MGFSRAVLLAAFVAGAWAMDEEMAELAKMLHDNCGEETGADLSLVDKVNAGADLMPDPKLKCYLKCIMETAGMMTEGVVDVEAVLALLPDDMRAKNEQNLRGCGTQKGADDCDTAFLTQLCWQKANKADYFLI
CsupOBP15	MLMYHYVQMTRAQLKKTMTVAKKQCVPKIGVSEDKINKIEEGVFIEDPKVMCFIACVYKSLQVIKNDRLDRDLITRQVDILYPNDMKAPVKKAIDKCFHVQDKYSDLCEAVFYGVLCMYKVDPLNFVFP
CsupOBP16	MFLKLLMLTVLFCAIHAMTRQQLKNSGKMLKKNCMGKNQVTEDQIGSIEKGKFIEDKNVMCYIACIYQMTQVIKNNKLNYEASLKQVDIMYPAELKESAKKSIENCKHISSKYKDICEASY
CsupOBP17	MNCSVIAIIFAFLSLTSAELELSDEIKEIIQHVHNECVAKTGVAEEDIKNCENGIFKEDEKLKCYMFCLMEEANLADDDGVVDYEMMVSIIPEQYTDRVTKMIFACRHLDTPD
Grapholita molesta
GmolGOBP1	MSKNLVRLLLALTAVAVAQATQEVLKDVTLGFGEALEHCRESTGLTTEKMEEFFHFWSDDFKFELREVGCAIQCMSKYFNLLTDGERMHHENTDKFIKSFPNGEVLAKQMVTLIHTCEQQFDDMEDHCWRILRIAECFKTGCQERGIAPSMELIMAEFIMEADA
GmolGOBP2	MCRRQVHIVIKMALYWMVTVLLVVGGRMVDGTAEVMSHVTAHFGKALEQCREESQLSPEVLDEFHNFWREDFEVVHRELGCAIICMSNKFSLLQDDARMHHDNMHDYILSFPKGDVLSAKMVELIHNCEKQYDDISDDCSRVVKVAACFKVGATQAGIAPEVAMIEAVLEKY
GmolPBP1	MCKQIKLILVAFMCLSLSKLVDSSQQVIKDMGENFGKALDVCKQEMDLPDSIYMDFMNFWKEDYELTNRFTGCAIMCLSKKLELVDPDLQLHHGNAKDFAMKHGADENLAADLVKIIHDCGNSVPPQEDQCMHVLEWAKCFKKEIHKRDLAPPMDVVVGEVLAEV
GmolPBP2	MKKLTTGFATALDKCKTELNVQENVMQDFYNFWREDYELLNRDTGCVILCMALKFDLIDDDAKLHHKNAHEFAKTHGADDDLAKQLVAMIHDCEKQNSDADDCIRTLGIAKCFRTKIHGLKWAPSMETVLEEVMTEVKPS
GmolPBP3	MKAITSGFLKVLEQCKQELNLQGHVISDLYHYWKEDYSLLNRDTGCAIICMSKKLDLIDASGKLHHGNTAEFAAKHGAASEVASKLVEILHACEKTHDAIEDDCMRALEIAKCFRTDINQLNWTPKMDVIITEVLTEM
GmolOBP1	MAFYLYSVLVMAIVAACVNNCSAITEEQKEFIKEKLKANALACGSELGFAKEQLTQWKEQKTSDDSNKCFIACMFKKSGLLDDQGLYSEEKALEKVKTYVSEARQEELAKAAKTCSAVNEQSVSDGSAGCDRALLLFKCIQEQKELLGITLDFVH
GmolOBP2	MKLGVTCSRDHMITPNEMIMMQKHKMPDSENARCLMACVYRKASYMDDKGMFDNAAADAMAEKDHGEDTKMIENSKKLFDHCKSVNDEPVKDGEKGCDRAALLFNCLTENAAKMGFKI
GmolOBP3	MRWWRLGDIVIKMALILMVLALLLGAGEMEAASEQSITMSHVNAHFGKTLEMCREEANISREIMEEWHHVWDDNFEIVHREIGCVLICMSHKFSLLQDDHRMHHNSMHDYIRSFENGDNLSAMVVELFHGCEKQFEDIADDCSRVTKVMACFKVAAKEADIAPDVALIEAVLEKY
GmolOBP4	MNRQAFQSMCFLELLICFLLFNVTYAMTRQQLKNSGKMMKKSCIPKNDVTEEQVGSIEQGKFIEERNVMCYIACIYTMTQVIKNNKINHDAVTKQIDTMFPADMRVAVKATVDKCKDVSKKYKDICEASYWTAKCMYDADPANFIFP
GmolOBP5	MSFNNFVVFIAVCLSYSVQADSVANMKMKYLQYMLTCAEQHSVATTDLKEITQQKMLKDDNVKCMFACVFKMTGMTDDEGNLSVEGIKQVTELVYANNPEKKAMSEDFIKACKHVNDEELTGEKKECQRAALIFKCSVENSASR
GmolOBP6	MLHSLSWKGEASLFNKMLRISFLLLVAVCMVALRKVHAESDEEKEIHEALVPIIAECSKEHGAKVEEVMESKKNKDYEAIDGCLIECVYKKMGMMDDEGAFIVEKLVENAKQFMKEADSEKIEEIVKHCTSETEKTPEDKCGKSKMLLACMMEQKEALHL
GmolOBP7	MPRTTKGVVRCRAYTPPTSKADMADAIKAIYLLADKAMTEDQKNIIKQHFHEIGMKCIKDNPITAEDISMLKDKKLATGPNVPCFLACMLKDVGVMDNNGMLSKESALELAKKVFNDAEELKAIENYLHSCSHVNTESVSDGDKGCERAMLSHKCMLENAAQFGFDL
GmolOBP8	MVARVALCSAVVALYVIGVQACTEGLDAETAELAKMLRDNCGEETEVDVDLINQVNAGADLMPDPKLKCYIKCVMETAGMLDNGDVDVEATLELLPEPMRTKNEHIVRTCGSKRGADDCETAYNTQSCWQKMNKAEFCLI
GmolOBP9	MTDEEVKIQFTKFVMKCHKDHPVEMTELLALQSLKVPTSKEAKCLLACAYMTEGTMNNKGLYDLEHAYKVAEETQKGDDKRTANAKKLADACSKVNDMPVSDGDKGCDRATLIFKCLIEHAPKLGFKL
GmolOBP10	MMFIFIVKFLILITFCNAMTMKQIKATGKTIRKTCQPKNNVSDEKIDPLGKGEFIAEKEVMCYMACVMKMAGTVKNGKLSYDAAIKQADMLLPEEIKEPAKAALTACKKVPDAYKDICEAAFHVTKCVYNQNPDIFYFP
GmolOBP11	MTRCGLSCAIAAFLVLGVSCMDDEMAELMKMLRDNCGEETGVDLSLVEKVNQGADLMPDPKLKCYTKCIMETAGMFSEGEVDVEAVVALLPEDMKTKNEKNIRACGTQKGGDDCETAFLTQVCWQKANKADYFLV
GmolOBP12	MERQTWIFVMVFAFLANGSDALTKAQMKKSAAAFKKKCMAKENVTEDMIGDIEKGKFIEDKGVMCYIACIYQMANVVKNNKLSYEASIKQIDIMYPPDLKDGAKKSVEACKDVSKKYKDLCEASYWTAKCIYEHDPKNFFFA
GmolOBP13	MSRSLPVLCALVALAYGAKETPVFSDEIKEIIQHVHNECVGKTGVAEEDIANCENGIFKEDTKLKCYMFCLLEEASLVDENDTVDYEMMVSLIPEQYYDRVSKMIFGCKHLDTPDKDKCQRAFDVHKCSYSKDPDFYFLF
GmolOBP14	MRYITALCLIFALECTCEVVIQLEPEKTAKVIESAVKCTGKYGLDLEVLQRLRNKERTKDEKFLKFLYCTLDDLKVVKKNGYYIEEEALKFVPKQHKALIKKALEECNKEPGKNRIDVLYNVSRCLEDKSNVRVTI
GmolOBP15	MSKSLILVTTVVLLLSLSLVQCAEKENKDVKPKVEEPDVGQDNMNDMDVMGALSDCNETFRIDMSYLLALNESGSFPDETDRTPKCYVRCVLEMVDVASADGQFDPERAEDALMGIRGVRALSNVKEVAVTCSDRQETCKCERSYQFIKCLMEMEIKMAEKS
GmolOBP16	MLGAFIILTFLPVFISCTGDGNIRILEEEIAEALRSCLVPGNASKETRQRRSEEYGYDEQYTDRTPRIDNNSKPETNQYGHERRNTSMREQIHVLNATDFDYGGYGAGNGGEKLVNTVPRPAINGEYNNMTAANRTRRSEPLLNKIDSDQCLSQCVFANLQVVDSRGIPRESELWARIQASVTSQQSRAALHDQTRACFQELQSEAEDNGCSYSNKLERCLMLRISDRKPNASGPQTNGQH
GmolOBP17	MKYRALILVLVFVCLDTTFGMTREQLKKTLTMTKKQCMPKTGVTEEKVGRIEQGVFYEEKNVMCYVACIYKSIQVVSIDHQIDHSIIECTYGVVW
GmolOBP18	MSECLKEVQAKDKRAVKRLSPKTESPVNGECLIACVLKRSQVIHNGKIVKANLISLVSKFYAKDTKVMKKLDKNLD
GmolOBP19	ECSNPKLPGPCNDIQCVFEKSGFLVDKNTLNKEAYRTHLKKWSEANSGWSQAVERAIADCVDKDLRQYLDYSCKAYDVFTCTGIAMLKKCPDSAWKC
GmolOBP20	MEWLMAVCLLAVGVQAEFPTKEFLDTLKPVVAKCEASTGVDKALVDDFSKGTMVEDEKLKCYMKCIFLEFQVLDETTGHFRYEKMLGALPQEMKSIAYDMGRNCIHFKGEGGANLCQVSYDLHRC
GmolOBP21	YYSAKMKFLLVLAAFVVVTCANNVHLSKSQKDKVQQYTVECMKQSGVKPEVLAEAKKQNFKDDEALKKFMLCFFQKSGIMDRDGRLNVDVALSKLPQGADT
GmolOBP22	MMEQKEAAISGVQKTLIQAQFVTRGLSCIKSNPLSLEDINSLKMLKLAEGGNSKCFLACLFKNIGILDNSGAVSASSTRMSAKQVFANDEESLNKVEGLVKECERVNAENVEDGDKGCDRAAL

## Sheet: CSPs
Bombyx mori
BmorCSP1	MKCLTIAALLFVAGLSIAEKYTDKYDNIDVDEILENRKLLVPYIKCVLDEGRCTPDGKELKAHIKDGMQTACAKCTDKQKVSARKIVKHIKQHEADYWEQMKAKYDPKDEFKEIYEGFLAGQN
BmorCSP2	MKSVILICFLGVATVVIARPKTPFDNINIEEIFENRRLLLGYINCILERGNCTRAGKDLKSSLKNVLEENCDKCSEDQRKSIIKVINYLVSSEPESWNQLKSKYDPEGKYLIKYEAKMESN
BmorCSP3	MNSLIAFCLFAVLAVALARPDDKYTDRYDNVNLDEVLSNSRLLQPYIKCILDKDRCAPDAKELKEHIREALETECAKCTEAQKKGTRRVIGHLINNESKSWNELTAKYDPENKFTAKYEKELREIKA
BmorCSP4	MKVLIVLSCVLVAVLADDKYTDKYDKINLQEILENKRLLESYMDCVLGKGKCTPEGKELKDHLQEALETGCEKCTEAQEKGAETSIDYLIKNELEIWKELTAHFDPDGKWRKKYEDRAKAKGIVIPE
BmorCSP5	MKTVIVCLLALTAVALARPEQYTDKYDTVDLDQLISNRRLLIPYVHCILEKGQCTAEGKELKSHIKEALETNCAKCTKAQKGGTEKMIGHLINHEAEFWEELKAKYDPTNEFTKKYETELKRVTA
BmorCSP6	MKSLIVLSCLLAACLAADLSKYENFDVEPIVTSDRLLKAYINCFLDKGRCTPEASDFKKALPDTIATNCGKCTEKQKANVRKVIKVIQQKHSTEWEKLVKKHDPSGKHRADFDKFLLGS
BmorCSP7	MKGFYVLCFALFAAVYCKETYSSENDDLDIEALVGNIDSLKAFIGCFLETSPCDAVSGDFKKDIPEAVAEACGKCTPAQKHLFKRFLEVVKDKLPQEYEAFKTKYDPQGKHFDALLSAVANS
BmorCSP8	MKTILILCALVSVVVCRPEEYYSSQYDNFDVEQLVGNLRLLKNYAKCFLDQGPCTAEGTEFKKRIPEALRTKCAKCNPKQRHLIRTVVKAFQTKLPDLWEELAIKEDPKGQYKHEFTAFINAMD
BmorCSP9	MRAVIFLYTCVFVVVGQDINAMMSMPKYDERYDYLDVDDIFRNKRLVRNYVDCLINAQRCTPEGKALKRILPEALRTKCIRCTERQKRTSVKVIRRLKNEYPEEWAKLASRWDPTGDFTRYFEDYLAKEHFNTIPGSGPTVNVLSLQTTPPPPPPPPSRPASVFTNPPPPVMSTSPRPVVLNRFRR
BmorCSP10	MKILIIVVMACVAVTWARPESTYTDKWDNINVDEILESNRLLKGYVDCLLGKGRCTPDGKALKETLPDALEHECVKCTGKQKSGADKVIRHLVNKRPDLWKELAVKYDPDNIYQARYKDKID
BmorCSP11	MKLTSFLLVGMAMVSAEFYSSRYDDFDVKPLVENDRILQSYTNCFLDKGPCTPDAKEFKKVIPEALETTCGKCSPKQKQLIKTVIKAVIERHPEAWEELVNKYDKDRKFRPSFDKFINEDD
BmorCSP12	MFMLFIISFIIVPVLKCCGTETSTYTTQYDEVDIKEIMGNERLLVAYIGCLLDKNPCTPEGKELKRNIPDALQSDCSKCSDKQRENADAWIEFMIDNRPEDWTKLEER
BmorCSP13	MKLLLVFLGLFLAVLAQDKYEPIDDSFDASEVLSNERLLKSYTKCLLNQGPCTAELKKIKDKIPEALETHCAKCTDKQKQMAKQLAQGIKKTHPELWDEFITFYDPQGKYQTSFKDFLES
BmorCSP14	MKSSLFCVLVLTVVVSSSRQQSYPRNDNININAILQNDRILLGYFKCVMDRGPCTKDGKTFKRALPEALPTACARCSNKQKAAFRTLLLAIRARSEPSFLELLDKYDPSRSNRELLYTFLATGL
BmorCSP15	MIENFYSKCTISKSVLFLCLIFLPYALNQKYYDSRYDYYDIDHLVQNPRLLKKYLDCFLGKGPCTPIGRLFKQVMPEVITTACAKCTPTQKRFARKTFNAFRRYFPETLMELRRKFDPESKYYDAFEKVITNA
BmorCSP16	MIEWKRFKILHFLSYLGLLVLVVVCAAQQNRPQVTDTALDEALNDKRFIQRQLKCALGEAPCDPIGKRLKTLAPLVLRGACPQCSPQETKQIQKTLSYVQRNFPQHWAKLVRQYAG
Plutella xylostella
PxylCSP1	MKAAAFIALFLIGKAVCEDKPTYTTKYDNIDLDEILSSERLLTGYVNCLLDQGPCTPDGKELKHTLPDAIDNDCRKCTQKQKEGSDRVMGYIIEYRPNDWAKLEKKYLSDGSYKKKYLEKKNASENNGDSKSTEAKNKDDEEKKGKGDGEEK
PxylCSP2	MQKLTLACLLVAVAAAAARPNDSHYTDRYDNVNLDELISNRRLLVPYVKCVLDQGKCSPDGKELKEHIQEALENNCGKCTDKQREGTRKMIGHLINHEQEFWDQLIAKYDPERKYVSKYEKELKEVKA
PxylCSP3	MNSLVLVCLALAAVAAARPQATYTSKYDGVNVDEILANDRLMMPYIKCALDHGRCSPEAKELKSHIKEALENNCAKCTDKQKPAVRKVIAHLINHKPAEWRQLSDKYDPAGKYTAQYEDQLR
PxylCSP4	MQTVTLLCLLAAVAAAAAAPADTYDAKYDSFNAHELVQNQRLLKSYGKCFLSKGPCTAEGSDFKRVIPEALKTTCGKCTRKQRELVRVVVKGFQEQLPQVWTEIVSKEDPKGEYKDSFAKFLEGSD
PxylCSP5	MTSLKLLALACVMAAALADDTYTDKYDNINLQEILDNKRLLMNYVNCVLEKGKCNAEGKELKDHLEEALQTGCAKCTEAQKKGAQTVIEHLIKNELELWRELANKYDPQGTFRKKYEDQAKEHGIVIPDE
PxylCSP6	MRVLMLVALSCAVGAAWAKPASTYTDKFDNVNLDEILESNRLLKGYVDCLLDKGRCTPDAKTLKETLPDALENDCSKCTEKQKSGSDKVIRHLINKRPELWKELAVRYDPNNIYQDKFKDKIEAVKTVKA
PxylCSP7	MTIWALLAVVALASAALAQQQEYPTNTKYENFNTDSIIANERILLGYYKCVMDKGPCTKDGKNFKRVLPLTITTACSHCSPKQKTVVRRLLLGIRAKSEARFMEMLDKYDPGRLNRPALFTFLANGN
PxylCSP8	MKLFVALCFVTLVAYSSARPNGSYTDRYDNLDLDEILNNSRLRVPYVKCLLGKGKCSPDGKELKSHVREALENQCGKCTPAQQAGTRKVIGYLINNEAGYWQELVALYDPQRKYVKQYETELRKVSG
PxylCSP9	MKLLIITLALAATCVAAQKRYTNKYDNMDLDEVLANRRLLVSYIKCVLDQGRCTAEGKELKTHISDALQTGCKKCTPNQREGARRVISHMIKEEPEYWTMLVEKYDPERMYSTKYEKEINSIQ
PxylCSP10	MNSLLLFVCLSLAGLAASEQYTDRYDNLNVEEILSIRRLLVPYIKCMLEQGRCTPEGKELKLHVKDGMQTGCSKCTPWQRTNARKVVKHIREKETEYWEALKKKYDPKDEFKPTYEAFLAADD
PxylCSP11	MRSLIILCCLAAGALAADKYNPKYDNFDVETLISNDRLLKSYINCFLEKGRCTPEGSDFRKALPEAVETICAKCTEKQKTNIKKVIKAIQQRHPKQWEELVKKNDPTGNHRDQFEKFIHDKS
PxylCSP12	MKVAIIVSMLVVAACAQDKYKSDLEGDFDVTELLNNERLLLSYTRCLIDKGPCTPEVKAVKDKLPEALATKCAKCTDKQKELGKKLAVELKRTHPAVWAQLVAKYDPQGQHQAAFQEFLTKQ
PxylCSP13	MKLLLLSLSLLALSQGAPYSAEHDDFDVEPVLRDPALLKSFSDCFLDKGPCDDIQSHFKKNIPDAVQTACSSCTDKQKHLMRRVLEVLTVQYPDVAEQFTTKYDPEKKYIPALLAAVDKA
PxylCSP14	MQFSITHLLVLSALVAVCWAQAKETKPRVSESALEEALNDKRYIQRQLKCALGEAPCDPTGKRLKTLAPLVLRGACPQCTPQETKQIQRTLSYVQRNFPQEWAKIVRQYAG
PxylCSP15	MRRILAAALAAGLIALASTAVDLNNLEDMDVEALFRDKARSAAAFQCLMDQGPCGELQPLRDSLPSMVETQCANCSPKQREKYVQVNLLLLAQYPAEYEKLALKYSPKLD
Helicoverpa armigera
HarmCSP1	MKVLLVLCLFAAAALADDKYTDKYDNINLDEILENKRLLLAYVNCVMERGKCSPEGKELKEHLQDAIETGCSKCTEAQEKGAYKVIEHLIKNELDIWRELAAKYDPKGDWRKKYEDRARANGIQIPE
HarmCSP2	MKVVLLTLCFALGVLAQDQYESANDNFDISEVIGNDRLLHAYANCLLNKGPCTPEVKQVKEKLPEALETRCAKCTDKQKQMGKALAQEVKKNHPDIWKQLVAMYDPQGKYQQAWKDFLQE
HarmCSP3	MNADWFLIFTLITVVSSDFYNSKYNCFNVQPLLENDRILLSYTKCFLDQGPCTPDAKDFNKVIPEALETTCGKCSPKQKLVIKTVIKAVISRHPDAWDQLTEKYDKDKKYKDSFDKFLA
HarmCSP4	MNSLIVFCVLSLAALTIARPDGATYTDKYDNVDLDEILGNRRLMVPYIKCMLDQGKCAPDAKELKEHIKEALENECGKCTEAQKKGTRRVIGHLINHEADFWNELTAKYDPERKYTTKYEKELKEVKA
HarmCSP5	MRTFVVVCLLGLVAVTLARPESKYTSKYDNINLDEILANQRLLVPYLKCILEEGKCTPEGKELKSHIREALEEDCAKCTENQRKGTRKVLAHLINHEEGYWNRLKAKYDPESKYTAKHEQELRELKH
HarmCSP6	MKADCFLFVTLIAVVAADFYNSKYDSFDVQPLLENDRILLSYTKCFLDQGPCTPDAKDFKKVIPEALETTCGKCSPKQKQLIKTVIKAVISRHPDAWDQLTEKYDKDQKYKESFDKFLAEQD
HarmCSP7	MKVFVVLSVLIAFTAAASLTPAELDLAEAFDYEALFSNDEQRKLVFDCILGKGECGDYQKMAEISRKVLESKCADCNPKQKAKYETVLKTIQTKYEPFYNELLKNVAAKKE
Chilo suppressalis
CsupCSP1	MQRFIIFLVLGMAAMCLAEETTYTDRFDNVDVDEIIANPRLLTAYIRCVLDQGRCTAEGKELKEHVKDAMQTACKKCTDKQKDGARKVVNHIRVNEPQDWEKLVYKYDPIGEYKPIYEPFLAGENLDKNKGTEPSEDQKPDLVEQVQAPANDDKKADLVEARKTESVEFKKTEVVDKSSGLGFQEERHF
CsupCSP2	MKLQAIILMLVYLRCTSSKEKPYSTKYDSVNLDEILSNERLTTNYINCLLDLGPCSPEAKELKKNVPDAIENDCEKCSDRQREGADQVLDFIIDHRPEDWQKLEIKYNSDGSYKKKYLARKQQQAQNKSDESVKKDGKSNQNSLDELIKSQ
CsupCSP3	MMSFKYLIMLCLVAAAVARPEDKYTDKYDNLNLDEILENKRLLQAYVNCILDKGKCSPEGKELKEHLQEAIETGCVKCTESQEKGAYRVIEFLIKNELNIWKTMTAKFDPEGKWRKKYEDRAREHGIVVPE
CsupCSP4	MKAIILIGLSVVVTIAWARPGNTYTDKWDHINVDEILESQRLQKGYVDCLLERGRCTPDGKALKETLPDALEHECSKCTEKQKTASDKVIRHLVNKRPDLWTELAAKYDPDNMYQQRYKDKIEEVKGKQ
CsupCSP5	MNSLIVFCVVSLAALTIARPDGATYTDKYDNVDLDEILGNRRLMVPYIKCMLDQGKCAPDAKELKEHIKEALENECGKCTEAQKKGTRRVIGHLINHEADFWNELTAKYDPERKYTTKYEKELKEVKA
CsupCSP6	MKSMTVFCMLAFVAVAYALPQQYTDKYDSVDLTEILSNRRLLVPYLNCILTTGKCSPDGKELRSHIKEALENYCAKCTETQKNGTRRVIGHLINNEADYWKKLVDKYDPERKYVVKYEEELKTVAA
CsupCSP7	MKSAIVLCLVALAGIALARPEDKYTSRYDSINIPEILQNRRLLVPYVNCALEKGKCTPEGRELKSHIKEALETRCSKCTDAQIRGTRLVLGHLINHEPGYWNQLTNKYDSTGKYTKKYEQELRTQI
CsupCSP8	MKLIVAVALLCLVAESWAASTYTDKWDNINVDEILESQRLLKAYVDCLLDRGRCTPDGKALKETLPDALENECSKCTDKQKSGSDKVIRHLVNKRPEMWKELSAKYDPNNIYQDRYKDKIEAVKGQ
CsupCSP9	MKAVFLLCLVVVAVSARPEAQYTNKYDNVNLDEILVNKRLLVPYIKCALDQGKCSPDGRELKSHIREALENYCAKCTPVQQDGTRRVIAHLINHEPDYWRQLSVKYDRDGKFAVKYEKELRTIA
CsupCSP10	MRSWLVCVLALAGMVCCSAQHFNRYDNFNADSIIQNDRILLAYYKCVMDKGPCTKDGKNFKRVLPETLSTACSKCSPKQKLVVRKLLLGIRVKSEPRFLELLDKYDPQRANREALYSFLVTGV
CsupCSP11	MKTVVALCAVLAVAMARPETYNSQYDNFDAQELVSNPRLLKNYGMCFLGKGPCTSEGKDFKSTIPDALKTECSKCSPKQRVLIRTVVKGFQEKLPDIWSEIFQKYDPNGEYKEAFERFLNSSD
CsupCSP12	MKLLIIAVAFAIPCVLAQTKSYTNKYDTVNLDQVLSNRRLLHAYIKCTLDKGKCTSEGRELKSHIAEALQNGCEKCTNAQRAGMKRVIKHLMTYEKAYWTQLVEKFDPAREYSQKYEKELSTL
CsupCSP13	MAIFVMLAGVAQQVMCYDEKYDKMEVDKIIANDELFNSYLNCWLDKGPCDKENAAEMKTLMPEVISTACGKCTPVQKKNIKKLIQGLTTKQRAHQLKELMLKYDPKREYFANFAKFLLGPE
CsupCSP14	MKAVILLSCLVVAAYAADKYNAKYDNFDVDTLISNERLLKAYINCFLEKGRCTPEGADFRKALPEAVETTCAKCTEKQKLNVRKVIKAIQQKHPKQWDDLVQKNDPSGKYRASFDKFIQGS
CsupCSP15	MKFAIVLAVALVSVVAEETYSTENDNFDLGAVLADVEKLRPFSGCFLDKNPCDDLTSAFKKDIPEAVQQACAKCNDRQKQLMKQYLEGIKEKLPQDYVDFKKKYDPENKYFENLNKAVGIA
CsupCSP16	MRTVIFLSLLLVAIVIAEDKYDSIGDNININELLENDRLLKSYVKCLLNKGPCTPEVKKVKDTLPEALATRCAKCTERQKQIGKQLAKEVKKRHPELWNEMIAFYDPEGKYQDAFQDYLKP
CsupCSP17	MRCLVILSAVLAVALAETYSTTHDQVDVEALVTNPDSLKAITNCFVDKGDCTETTAAFKKVLPEATEQACAKCTPAQKHMLKRYLEEVKKTFPADMDVLKQKYDPEGKHIEALRAALANA
CsupCSP18	MQISYLLVLCGCVCACVAQAQTQRPPVSDTALEDALNDKRFIQRQLKCALGEAPCDPIGKRLKTLAPLVLRGACPQCSPQETKQIQRTLSYVQRNYPQQWAKIVRQYAG
CsupCSP19	VDLDEILANDRLLVPYIKCTLDEGKCAPDAKELKEHIREALENGCAKCTDKQKEGTRRVIAHLIKHKNADWQKLKAKYDPEGKYTHKYEKELEEVQH
CsupCSP20	LENKRLLLAYVNCVMERGKCSPEGKELKEHLQDAIETGCSKCTEAQEKGAYKVIEHLIKNELDIWRELAAKYDPKGDWRKKYEDRARANGIQIPE
CsupCSP21	DNINIDEIIENRKLLIPYIKCVLEQGRCTPEGRELKAHIKDALQTSCTKCTQKQRKASRKVVKHIRANELDYWKQLLAKYDPDSIYEKN
Cnaphalocrocis medinalis
CmedCSP1	MKSFVFFFLSALMVAAMAADYNDLKDVNLEELLSDEARRKQIFDCVMDLGPCGEYQIYKDVVPGVIATQCGDCTPELKKKYEENSKFLLEKYPKEFTAVVEKYGPKKEE
CmedCSP2	MKTFVALFALVAMAVARPEDTYNTAYDNFNAKELVENARLLKNYGKCFLDQGPCTPEGADFKKTIPEALKTDCAKCTPKQRELIREVVSGFQSKLPDVWAELVKKHDPEGAYKESFEAFLHAKN
CmedCSP3	MPPAYFCTLVMVTMVTADFYNPKYDDFDIQPLLENDRILVGYTKCFLDQGPCTPEAKDFKKVIPEALETSCGKCSPKQRQLIKMVIKAMMERHPDSWEVLVDKYDKDKKYRDNFNKFIESDDK
CmedCSP4	MISTKYLLVLCCVAAALARPNDKYTDKYDNLNLQEILENKRLLKAYVDCVMGRGKCSPEGKELKEHLQEAIETGCEKCTEAQEKGAYTAIEYLIKNELDIWRELAAHFDASGKWRKKYEDRARANGIIIPE
CmedCSP5	MRPIVAMFLLAIIGLAAAAPAEKTDDSDEVNVDEILANRRLLLPYIKCALEQGKCSSSGKKVKDHIKKSLQNDCETCTEKQKKDTNAVFKHLINKENDYWNQLIAKYDPQRQYAPKHEKLYLGKA
CmedCSP6	MKAIILFGLTTLVAVAWGRPGTLYTDKWDHINVDEILESQRLLRGYVDCLLDKGRCTPDGKALKETLPDALEHNCSKCTEKQKSSSDKVIRHLINKQPDYWKELSTKYDPQNIYQERYKDKIDDVKAKA
CmedCSP7	MMKFATALVLAVCVGLAVGETYSTENDDFDIEALVKNPEEFQKFSGCFLDKNECDAVSGDFKKDIPEAFEQACAKCTDAQKHLFNRFLSALKDKRPQDFEDFKKKYDPEAKYYAALEKAVAKA
CmedCSP8	MKTQIIFLCVLGVIALVSCAPHQSYANQPETTPEEIMRVESQLPCVLNQGPCSELGLRIKMVLPEILTTRKCSTCTPEENAKVGRILYIMHEKFRHHLITLNNIYGKKQQSSNFHHSN
CmedCSP9	MRVLVILCVCACVAYGQEERISRMPKYDERYDYLDVDALFNSKRLVRNYVDCLISAQRCTPEGKQLKRILPEALRTKCARCTERQK
CmedCSP10	MRSWLVLVLAVVVSCSAQHYNRYDNFNADSIIQNDRVLLAYYKCVMDKGPCTKDGKNFKRVLPETLSTACGRCSAMQKLVVRKLLLGIRSKSEPRFLELLDKYDPERSNREALYNFLVTGN
CmedCSP11	NLFLFTCVLFVVSGTQEELYDRKYDYFDIETLVQNPRLLKKYMDCFLDKGPCTPIGRVFKLALPEVISTSCSKCTPAQ
CmedCSP12	MQKILCIVFLSSVVSTIAYPAPQMTDGQLEQTLADRSTMQRHLRCALQEGPCDPVGRRLRILAPLVLRGACPQCSVQETRQIQRTLAYVQRNYPWEWAKIVRQYG
CmedCSP13	MKVLILTLCLAAAALAQEKYDSVDDNFDISEVLDNERLLNSYAKCLLDKGPCTPEVKKVKDKLPEALQTRCAKCTDKQKQIGKKLAQEVKKKRPDLWKDLVAHYDPQGKYQESFQDYLKP
CmedCSP14	MQIQVLLLVVAAAACAYAAETAHPTVSDTALDDALNDKRFIQRQLKCALGEGPCDPIGKRLKTLAPLVLRGACPQCSSQETKQIQRTLSYVQRNYPQQWAKIVRQYAG
CmedCSP15	MKLVIFACLVALAAVAHAGPQRGYTDVYDSIDINEVLGNRRLLLPYLHCVLGEGKCTPPGKELKSHIKEALETQCAKCTPAQRTGTRKVIAHLINHEAEYWNKLTAKYDPTGQFTKKYENELRVIA
CmedCSP16	MKILAVTLVLTTCVTINTADESTYTTKYDGVDINEVLGNERLLTSYVNCLLDLGPCTPDGKELKNNLPDAIQNDCKKCSDRQREGADQVMDYIIDHRAEDWAKLEKKYNSDGSYKKKYLERKQAKEAKEAKESKEHDESQEKTE
CmedCSP17	MRSTILLTILAIVALSLAEDTDQAKDTKSKESGKESDKESGNESGKESGKEETYTDRFDNINVDEIVANRRLLVPYLKCALDKGRCTPEGKELKIHIQDAMQTACKKCTEKQKTGARQVVNHIKEKEPLYWEELLAKYDPKNELKPIYEPFLAGKDK
CmedCSP18	MRIIILLSCLVVVFAADKYSTKYDNFDVDTLISNDRLLKAYINCFLEKGRCTPEGADFRKALPEAVETTCAKCTEKQKNNIRKVIKAIQQKHPKQWEELKKKTDPSGKFRADFDKFIQGS
CmedCSP19	MLYLTVLLVLVGQCYAKLHNYENFDLESFLSNEAKAKAFLGCVSDDSKCGSQGDLEMKNDIVEMMMTSCAGCTEKEKEKYKEGLAVLQKSVGDPQTAMFNQFANLFLWGTDPEGKNQ
CmedCSP20	MKFLVVLSMVFAVAVADTYKTTHDSIDVEAVVTNPDSLKAFTGCFLDTGACNEVAASFKKVLPEATEQACAKCTPAQKHMLRRYLEEVKKTSPEDFAALNKKYDPEGKYVEALRAAIANA
CmedCSP21	MKTFTAICLLALAASAAAFPGSDKYTDRYDNINLDEIISNKRLLVPYIKCMLEQGKCSPEGKELRSHIKEALENYCGKCTETQRDGTRRVIGHLINNEPDYWSQLTVKYDPDHKYVTKYEKELKTVVA
CmedCSP22	MKVVLVLFAVIAVALSAKTTYTSKFDNIDVDNILNNKRLLEGYVKCLMGTGKCTSEGNELKEKLPEALATECEKCTPAQKEKSEKIIRFLVNNRRELWDQLAVKYDPKDEYRQKYLDQAKAKGIDV
Ectropis obliqua
EoblCSP1	MKWTVLAVCALTVVVSAQQYPNRYENFNTDAIIQNERILLAYYKCVMDKGPCTKDGKNFKRVLPETLTTACARCSPKQKQVVRKMLLGIRAKSEPRFFELLDKYDPEQTNREALYKFLVTGF
EoblCSP2	MLKMKFFLVVCCLAAAVVAEKYSDKFDNINLQEILENKRLLKAYVDCVMERGKCSPEGKELKEHLQDAIETGCEKCTEKQEKGSYTVLEHLIKNELEIWRELTAKFDPEGKWRKKYENRARANGIVIPEE
EoblCSP3	MRAMITLCVCFCVVMCQDLNDMSQMPKYDSRYDYLDVDDIFTNKRLVRIYVDCLTSSVRCTPEGKALKRLLPEALRTKCVRCTERQKRTAVKIIRRLKYEYPDEWAKVSTRWDPTGDFTRYFEEFLAKEQFNSIPGSGVVLPLSTVTQQPPPPPAPVPAPAPAPAPSTNPPPTAAVLPVSTSPRPIILNRFGGDGELMIGSPSSAAGTTRPTTPPGVKISTMRPFMQTRPTPAASSGSASNAIPTRFPLRPTTDLPLPYSTAITLIDQIGYKIIRTTELVTDLLRNTVRAVVG
EoblCSP4	MKTATVLCAFAIVALAAARPDAGKYTDRYDNVNLDEVIGNKRLLVPYINCVLEKGRCSPDGKELKSHIKEALETYCAKCTDVQRSGTRRVIGHLINHEPGYWAQLTNKYDPARKYVVRYENELRQTQG
EoblCSP5	MKTVLVFCVIVGAALCAPQEHYSTQYDNFDAQELAQNPRLLKNYAKCFLSQGPCTSEGTDFKKVIPDAVKTKCEKCSDKQKELIRIVVKAMQEKLPELWQELVKKEDPNGQYKGAFEAFIKGN
EoblCSP6	MRVIVVFACLVASVVTADKYSSKYDNFDVDTLINNDRLLNAYVNCFLDKGRCTPEGADFKKALPEAIETTCGKCSDKQKGNIRRVIKAIQKKHAKQWDDLVKKNDPTGTHRDNFEKFIQGS
EoblCSP7	MKGIVCVCLFAMAAAALARPDGDHYTDKYDNINVDEILENSRLRDPYLSCVLDVGKCAPEAKELKSHIKEALETHCLKCTDIQKKQTKKVIKYLINNREEDWKKLCDKYDPDRKYSKKYEDELKTVKA
EoblCSP8	MKVLVLLTLVFLASARPDNHYDKKYDNFKVDELVSNSRLLKAYALCFLGRSKCTPEGHDIKRWIDEGTETRCAKCTPKQKVLVAKFIKALMEHCPEEWELLQKRSDPEGKQTDELKKFLDEFAP
EoblCSP9	MQIKYATILSALIAVCLAQSQRPQVSDTALEDALNDKRFIQRQLKCALGEAPCDPIGKRLKTLAPLVLRGACPQCSPQETKQIQKTLSYVQRNFPQQWAKIVRQYAG
EoblCSP10	MHNTDDSQHQLSVLCFGDQLTCTPNIKMKSFCIVALALVAACNAAYTSDAGLDVDTIVKDKEAVQKVLKCFNGGDCSSQAAALKTDFPHALGSACAECTPEQKHNVKLFMGAVEKFFPEEYKSLKTNFDPENKLFPALLAAVAAH
EoblCSP11	MKLVYLITLAGVATIAYGKPAQYTDKWDNINVDQILESQRLLRGYVDCLLDRGRCTPDGKALKETLPDALEHECSKCTAKQKSGSDKVVRFLVNKQPALWKELGVKYDPNNIYQQRYKDQIESVKEKA
EoblCSP12	MKVAVVLCILSFAAVAFSAPSGGTYTSKYDGVDLDEILNNKRLLIPYVNCVLEEGRCTADGKELKSHIKEALETDCAKCTEAQQKGAEKVFRHLINHEPEIWDKLKTKYDPTGKYYKRHEAELKA
EoblCSP13	MKFLVLSAVLVLAAFAAAEQYTDRYDDLNVDEIIANKKLMEAYMNCVLGKGKCTAEGKELKSHIQDGIQTACEKCTDKQRQKARKVVNHLKDNEKDYWEQLKAKFDPEDKYKETYEAFLAKND
EoblCSP14	MKFFYVFALSLVVACSGETYTTENDDLNIEAVVADLPTLQAFVGCFNDKVECDEKSGDFKKDIAEAIQQACAKCTDAQKHIFKVFLTGLKEKLPADNAAFKAKYDPDNKYFGNLEKAIANA
Spodoptera littoralis
SlitCSP1	MRVLVVLSCLVVVVFAADKYNPKYDNFDVETLISNDRLLKAYINCFLEKGRCTPEGSDFKKALPEAIETTCAKCTDKQKGNIRKVIKAIQQKHPKEWEDLVKKNDPSGKHRGNFDKFIQGSS
SlitCSP2	MKSMIVLCVLSVAALVVARPDDSHYTDRYDNVNLDEILSNRRLLVPYVKCILDQGKCAPDAKELKEHIREALENECGKCTETQKNGTRRVIEYLINNEEEYWNELTVKYDPERKYTAKYEKELKKIKA
SlitCSP3	MNFLVLSIVVTMAAFVAAETYTDRYDHINIDEIIENRKLLVPYIKCTLDQGRCTPEGRELKAHIKDAMQTSCSKCTEKQKKGARKVVRHIRAKEQEYWKQILAKYDPEDQYKENYETFLAAED
SlitCSP4	MRVVLLLCALVHLVVGQDVNDMVNMPKYDQRYDYLDVDAIFTNKRLVRNYVDCLINAVRCTPEGKALKRILPEALRTKCVRCTERQKRTAVKVIKRLKNEYPDEWSKLASRWDPTGDFTRYFEEFLAKEHYNTIPGSGSALPTSSPLAPPRVPQSPPATNPTPGPTEPTPPRPIVLNRFGDDGELMMGSPSSAGITPRPMTQATTRPSTTTRPPSTRPVPPRPTMMTWAGAASNTQATRFPLRPVSEISPPYSTAITLIDQIGYKIIKTTELVTDLLRNTVRAVVGR
SlitCSP5	MKSFIVLCLFGLAAVALAKPNGSTYTDRYDNVNLDEILGNRRLLTPYIKCILEEGKCTADGKELKSHIREALEQNCAKCTDAQRSGTRRVLGHIINNEEESWNRLKAKYDPESKYTVKYELELRKLKQ
SlitCSP6	MKSILVLCLLVAAVSCRPESYDTRYDNFDVEALVGNVRLLTAYGHCFLGNGPCTPEGSAFKKTIPDALRTGCGKCSPKQRHLIRVVVQGFQNKTPALWQDLVKKQDPNGQYKEIFTRFLNGRD
SlitCSP7	MKVLVALSIFVVLAAAVPITKDEFATLEAFDYDALFADEENRKMVFDCLLDKGDCGPYKQIVELSMKIILSNCAECSPSQKAKYDHVLKVLKEDYASFFNELMQKAASKKEKH
SlitCSP8	MKFVLVLCLMTAAVLAEDEKYPSKYDNIDLDEILANKRLLTAYVNCIMERGKCSPEGKELKEHLVDAIETGCSKCTEAQEKGAYKVIEHLIQNELDTWHELTDKYDSSGKWRKTYEDRARANGIVIPE
SlitCSP9	MQIKYALVLCCVAAVSVAQTQRPPVSDTALDDALQDKRFIQRQLKCALGEGPCDPIGKRLKTLAPLVLRGACPQCSPQETKQIQRTLSYVQRNYPQQWAKIVRQYAG
SlitCSP10	MKLIIVLALCVVAVAWARPASTYTDKWDNINVDEILESQRLLKAYVDCLLDRGRCTPDGKALKETLPDALEHECSKCTEKQKKSSDKVIRHLVNKRPDLWQELSGKYDPENIYQERYKTQLDAVKRH
SlitCSP12	MKVALLTLCFALGVLAQDMYENANDNFDISEVLGNERLLNSYAKCLLNKGPCTPEVKQVKDKLPEALETRCAKCTDKQKQMGKTLAQEVKKNHPDIWKQLVAMYDPEGKYQQAWKDFLQE
SlitCSP13	MKCIYVLSVLLVFAAVQADEKYSSENDDLDIDAVVADVDALKGFVGCFMDAVTCHAVAADFKKDLPEAVATSCSKCTDAQKHIFHRFLLGLKQKLPADYEAFKKKFDPEGLHFHTLEANVANS
SlitCSP14	MKVVFLVCVLAAVVYAHPHESHYTDKWDNIDLDEILNNKKILASYVKCCLDQGKCTPDAKELKSHIKEALENRCGKCTPAQKDGTRKVLTHLINHEPEMWNQLCEKYDAEGKYRKMYEDEYKSVKH
