# Supplementary material for: Identification of Olfactory Genes From the Greater Wax Moth by Antennal Transcriptome Analysis
Source: Front Physiol. 2021 May 19;12:663040. doi: 10.3389/fphys.2021.663040 (PMC8172125; doi:10.3389/fphys.2021.663040)
Supplement: Supplementary Table 3 — Primers used in this study. [file Table_3.XLSX]

## Sheet: Sheet1
Table S3. Primers used in this study.
Gene name	Primer	Sequence (5'-3')	Product Size (bp)
GmelOBP18	Forward	CTGAAGATCTAGCCGCGTTT	116
	Reverse	TACCAGACTTCCCAGGTCGT
GmelOBP19	Forward	TTGGAATGACGAGACCACAA	135
	Reverse	ACATGACCAAGCGATCCTCT
GmelOBP20	Forward	TCAGAGGTGATCCGCCTTAC	122
	Reverse	AGGTGACACAGTTGCCATGA
GmelOBP21	Forward	TGGAGACGAAAAGAGACTGGA	151
	Reverse	GAATCCGAGCTTAGGAGCATT
GmelOR46	Forward	TTGGTCTATGGCCTGCAGAT	129
	Reverse	CCAACTGTTTCGTCATGCAA
GmelOR47	Forward	CTGGCAAGATCAAGCATGTG	124
	Reverse	GTGACCTGCCATCTCGCTAT
GmelOR48	Forward	CCTCCGAGACTGCGCTATAC	128
	Reverse	GGAAGGCTGTGACGCATATT
GmelOR49	Forward	TCACGTGGCTGTGGGTATTA	129
	Reverse	TCCAACTCATTGGCTTCAATC
GmelOR50	Forward	GGCCTAAGGGAGACAAGATG	130
	Reverse	TTGCAATACACGACCTCTGG
GmelIR1.2	Forward	GGGATTTCCACAATTTGACG	131
	Reverse	CTGCGCAACTATTTTGGTCA
GmelIR64a	Forward	CAACCGACCCAATAGCACTT	133
	Reverse	ACCACGCTGTCTACATGCAA
GAPDH	Forward	GTCATTCCCGCACTTAATGG	139
	Reverse	CAGCTTCCTTGACCTTCTGC
