# Supplementary material for: Identification of Olfactory Genes From the Greater Wax Moth by Antennal Transcriptome Analysis
Source: Front Physiol. 2021 May 19;12:663040. doi: 10.3389/fphys.2021.663040 (PMC8172125; doi:10.3389/fphys.2021.663040)
Supplement: Supplementary Table 4 — Details of the olfactory genes identified in the G. mellonella antennal transcriptome. [file Table_4.XLSX]

## Sheet: OBPs
Table S4. Details of the olfactory genes identified in the G. mellonella antennal transcriptome.
						BLASTX Best Hit
Gene name	Length (aa)	Mw (kDa)	pI	SP	CDS	Species	Acc. no.	E-value	Identity (%)
GmelGOBP1	167	19.6	5.7	Yes	Complete	Amyelois transitella	ACX47893	9e-85	81
GmelGOBP2	164	18.6	5.2	Yes	Complete	Manduca sexta	AAG50015	3e-87	80
GmelPBP1	163	18.8	5.1	Yes	Complete	Cnaphalocrocis medinalis	AFG72999	1e-63	54
GmelPBP2	169	19.1	5.9	Yes	Complete	Grapholita molesta	AHZ89398	9e-59	59
GmelPBP3	163	18.4	5.2	Yes	Complete	Agrotis ipsilon	AFM36758	6e-68	57
GmelOBP1	141	16.3	4.5	Yes	Complete	Eogystia hippophaecolus	AOG12878	6e-56	64
GmelOBP2	137	14.7	4.4	Yes	Complete	Chilo suppressalis	AGM38607	1e-59	69
GmelOBP3	137	14.7	4.4	Yes	Complete	Grapholita molesta	ALC79591	7e-61	66
GmelOBP4	170	19.2	4.7	Yes	5' missing	Eogystia hippophaecolus	AOG12877	3e-54	51
GmelOBP5	121	14	8.1	No	Complete	Ostrinia furnacalis	BAV56795	1e-76	89
GmelOBP6	140	16.4	8.4	Yes	Complete	Ostrinia furnacalis	BAV56789	5e-65	76
GmelOBP8	149	16.4	4.9	Yes	Complete	Dendrolimus houi	AII00976	2e-11	28
GmelOBP9	139	15.8	8.4	Yes	Complete	Spodoptera litura	AKI87969	8e-79	81
GmelOBP13	149	16.6	5.1	Yes	Complete	Dendrolimus houi	AII00976	1e-41	47
GmelOBP14	139	15.3	8.6	Yes	Complete	Cnaphalocrocis medinalis	ALT31648	4e-65	73
GmelOBP15	184	20.9	6.8	Yes	Complete	Spodoptera exigua	AKT26501	9e-126	93
GmelOBP16	152	17.3	5.1	Yes	Complete	Spodoptera exigua	AGP03457	2e-63	62
GmelOBP18	142	15.5	4.6	Yes	Complete	Lobesia botrana	AXF48730	1e-20	38
GmelOBP19	140	16	8	Yes	Complete	Spodoptera litura	AKI87963	1e-47	67
GmelOBP20	137	15.2	8.6	Yes	5', 3' missing	Sesamia inferens	AGS36743	5e-50	77
GmelOBP21	140	15.8	6.9	Yes	5' missing	Eogystia hippophaecolus	AOG12861	8e-58	78
SP: signal peptide

## Sheet: CSPs
						BLASTX Best Hit
Gene name	Length (aa)	Mw (kDa)	pI	SP	CDS	Species	Acc. no.	E-value	Identity (%)
GmelCSP1	130	14.9	5.5	Yes	Complete	Conogethes punctiferalis	AHX37218	3e-71	80
GmelCSP2	126	14.4	6.1	Yes	Complete	Chilo suppressalis	AHC05675	2e-57	69
GmelCSP3	126	14.4	8.2	Yes	Complete	Conogethes punctiferalis	AHX37219	3e-64	75
GmelCSP4	123	14.3	7.5	Yes	Complete	Cnaphalocrocis medinalis	AGI37365	2e-61	77
GmelCSP5	127	14.6	8.1	Yes	Complete	Spodoptera exigua	ABM67688	3e-57	68
GmelCSP6	107	12.4	5.3	Yes	Complete	Ostrinia furnacalis	BAV56812	2e-48	71
GmelCSP7	131	14.6	5.7	Yes	Complete	Ostrinia furnacalis	BAV56806	1e-58	69
GmelCSP8	125	14.5	6.7	Yes	Complete	Bombyx mori	NP_001037065	5e-52	64
GmelCSP9	97	10.8	5	Yes	Complete	Papilio xuthus	BAF91713	3e-12	33
GmelCSP10	124	14.3	8.2	Yes	Complete	Lobesia botrana	AXF48714	1e-58	69
GmelCSP11	131	15	8.7	Yes	Complete	Cnaphalocrocis medinalis	ALT31613	5e-59	72
GmelCSP12	121	13.8	5	Yes	Complete	Bombyx mori	NP_001037067	2e-25	42
GmelCSP13	120	13.8	9.3	Yes	Complete	Cnaphalocrocis medinalis	AIX97837	4e-22	36
GmelCSP14	107	11.9	9.1	Yes	Complete	Spodoptera exigua	AKT26494	5e-59	85
GmelCSP15	122	13.8	5.3	Yes	Complete	Spodoptera exigua	AKT26491	7e-61	70
GmelCSP16	121	13.8	9	Yes	Complete	Eogystia hippophaecolus	AOG12897	1e-72	84
GmelCSP18	126	14.6	7.6	Yes	Complete	Agrotis ipsilon	AGR39576	1e-61	70
GmelCSP20	123	14.2	8.9	Yes	Complete	Ostrinia furnacalis	BAV56823	4e-48	61

## Sheet: ORs
						BLASTX Best Hit
Gene name	Length (aa)	Mw (kDa)	pI	No. of TMD	CDS	Species	Acc. no.	E-value	Identity (%)
GmelOR2	388	45.1	6	6	Complete	Eogystia hippophaecolus	AOG12941	2e-125	45
GmelOR4	449	51.9	8.6	6	Complete	Cnaphalocrocis medinalis	ALT31655	0	77
GmelOR5	394	46.1	9.3	6	Complete	Manduca sexta	CUQ99405	6e-153	55
GmelOR6	451	53.1	8.4	6	5' missing	Ostrinia furnacalis	BAR43476	5e-161	51
GmelOR7	395	46.1	8.8	5	Complete	Helicoverpa armigera	XP_021193925	1e-148	51
GmelOR8	431	50	7.5	6	Complete	Amyelois transitella	XP_013200165	0	57
GmelOR9	473	55.6	8.7	7	5' missing	Spodoptera litura	AGG08878	5e-142	46
GmelOR10	401	46.4	8.5	5	Complete	Ostrinia furnacalis	BAR43481	3e-67	35
GmelOR11	411	46.3	8.5	6	Complete	Ostrinia furnacalis	BAR43458	7e-136	48
GmelOR12	402	46	8.2	7	Complete	Ostrinia furnacalis	BAR43480	2e-136	48
GmelOR13	381	44.4	8.6	6	Complete	Eogystia hippophaecolus	AOG12917	2e-92	41
GmelOR14	411	47.2	9.1	5	Complete	Bombyx mori	XP_012547825	0	65
GmelOR15	378	42.8	8.8	6	Complete	Lobesia botrana	AXF48775	1e-152	56
GmelOR16	392	44.4	8.9	7	Complete	Manduca sexta	CUQ99414	8e-152	56
GmelOR17	386	45	8.8	6	5' missing	Dendrolimus punctatus	ARO70510	0	67
GmelOR18	409	47.9	8.9	7	Complete	Helicoverpa armigera	AIG51887	0	76
GmelOR19	382	43.4	5.3	6	5' missing	Ostrinia furnacalis	BAR43458	2e-121	47
GmelOR20	389	45.5	8.5	7	5', 3' missing	Conogethes punctiferalis	ARO76438	0	70
GmelOR21	393	45.3	8.1	5	5' missing	Spodoptera litura	XP_022834239	0	70
GmelOR22	393	45.2	8.7	5	Complete	Ostrinia furnacalis	BAR43463	9e-173	64
GmelOR23	375	43.6	8.9	7	Complete	Sesamia inferens	AGY14590	4e-156	56
GmelOR24	389	45.6	8.9	6	5' missing	Ostrinia furnacalis	BAR43486	5e-136	50
GmelOR25	409	47.1	6.9	5	Complete	Bombyx mori	XP_012547825	2e-180	62
GmelOR26	405	46.5	9.1	6	Complete	Ostrinia furnacalis	BAR43480	7e-123	45
GmelOR27	429	50.2	8.6	7	Complete	Conogethes punctiferalis	ARO76440	0	82
GmelOR28	225	26.1	9.1	3	5', 3' missing	Bombyx mori	NP_001166893	1e-79	66
GmelOR29	403	45.9	6.6	7	Complete	Amyelois transitella	XP_013195433	0	68
GmelOR31	393	44.6	8.7	6	Complete	Ostrinia furnacalis	BAR43471	2e-136	55
GmelOR32	376	44.5	8.9	7	5' missing	Manduca sexta	CUQ99405	1e-150	55
GmelOR33	396	45.7	8.7	6	Complete	Spodoptera litura	XP_022837644	3e-125	50
GmelOR35	398	45.9	8.3	7	Complete	Lobesia botrana	AXF48779	0	61
GmelOR36	372	41.9	9	5	5' missing	Bombyx mori	NP_001166620	4e-172	60
GmelOR37	163	18.8	8.8	1	5', 3' missing	Spodoptera litura	XP_022824679	6e-68	68
GmelOR39	405	46.9	8.7	5	5' missing	Helicoverpa armigera	AIG51875	0	62
GmelOR40	452	52	7	4	Complete	Amyelois transitella	XP_013188298	0	64
GmelOR42	375	43.6	8.7	5	5' missing	Manduca sexta	CUQ99405	1e-153	57
GmelOR43	178	20.9	9.1	2	5' missing	Eogystia hippophaecolus	AOG12923	1e-55	54
GmelOR46	391	45.4	7	7	Complete	Bombyx mori	NP_001166603	2e-138	53
GmelOR47	409	47.7	6.3	7	Complete	Helicoverpa assulta	AGK90022	7e-127	46
GmelOR48	387	43.6	8.9	5	5' missing	Bombyx mori	NP_001166620	2e-168	62
GmelOR49	397	45.8	7.1	7	Complete	Eogystia hippophaecolus	AOG12941	7e-115	41
GmelOR50	226	26.4	6.1	1	5' missing	Manduca sexta	CUQ99398	5e-77	50
GmelOrco	474	53.3	8.4	7	Complete	Chilo suppressalis	AFQ94048	0	92
TMD: transmembrane domain

## Sheet: IRs
						BLASTX Best Hit
Gene name	Length (aa)	Mw (kDa)	pI	No. of TMD	CDS	Species	Acc. no.	E-value	Identity (%)
GmelIR1.2	664	76.1	9	3	Complete	Spodoptera littoralis	ADR64688	0	52
GmelIR7d	589	68.4	9.2	4	Complete	Cydia pomonella	AFC91766	0	45
GmelIR8a	905	102.3	5	4	Complete	Eogystia hippophaecolus	AOG12845	0	79
GmelIR21a	860	98.6	8.5	3	Complete	Ostrinia furnacalis	BAR64797	0	70
GmelIR25a	931	105.7	5.8	3	Complete	Ostrinia furnacalis	BAR64798	0	94
GmelIR40a	451	51	9.9	2	5' missing	Ostrinia furnacalis	BAR64799	0	84
GmelIR41a	599	68.6	5.1	3	Complete	Ostrinia furnacalis	BAR64800	0	68
GmelIR60a	658	76.2	8.2	3	Complete	Cnaphalocrocis medinalis	APY22698	0	53
GmelIR64a	603	69.9	8.9	3	Complete	Cnaphalocrocis medinalis	APY22699	0	55
GmelIR68a	625	72.3	8.1	4	Complete	Spodoptera littoralis	ADR64682	0	76
GmelIR75d	574	65.5	8.8	3	Complete	Athetis dissimilis	ALM24944	0	56
GmelIR75p1	616	70.7	9.2	3	Complete	Ostrinia furnacalis	BAR64805	0	62
GmelIR75p2	616	70.8	8.9	3	Complete	Ostrinia furnacalis	BAR64806	0	60
GmelIR75q1	620	72	9.4	3	Complete	Mythimna separata	ARB05667	3e-169	48
GmelIR75q2	639	73.7	7.2	3	Complete	Ostrinia furnacalis	BAR64808	0	67
GmelIR76b	547	62.5	9.4	3	Complete	Ostrinia furnacalis	BAR64809	0	70
GmelIR87a	603	69.9	8.9	3	5', 3' missing	Ostrinia furnacalis	BAR64810	0	80
GmelIR93a	560	63.2	6.3	3	3' missing	Ostrinia furnacalis	BAR64811	0	76

## Sheet: SNMPs
						BLASTX Best Hit
Gene name	Length (aa)	Mw (kDa)	pI	No. of TMD	CDS	Species	Acc. no.	E-value	Identity (%)
GmelSNMP1	525	59.9	7.9	2	Complete	Eogystia hippophaecolus	AOG12884	0	71
GmelSNMP2	521	58.9	7.5	2	Complete	Ostrinia nubilalis	ADQ73889	0	66
