# Supplementary material for: Identification of Olfactory Genes From the Greater Wax Moth by Antennal Transcriptome Analysis
Source: Front Physiol. 2021 May 19;12:663040. doi: 10.3389/fphys.2021.663040 (PMC8172125; doi:10.3389/fphys.2021.663040)
Supplement: Supplementary Table 6 — Details of the genomic distribution of the G. mellonella olfactory genes. [file Table_6.XLSX]

## Sheet: OBPs
Table S6. Details of the genomic distribution of the G. mellonella olfactory genes.
Gene name	Locus (orientation)	Gene length	Start	End
GmelGOBP1	scaffold53 (–)	2019	105874	103856
GmelGOBP2	scaffold53 (+)	1903	336113	338015
GmelPBP1	scaffold53 (+)	1476	338754	340229
GmelPBP2	scaffold53 (–)	2454	358185	355732
GmelPBP3	scaffold53 (+)	2944	348090	351033
GmelOBP1	scaffold21 (–)	>7419	2676170	<2668752
GmelOBP2	scaffold259 (+)	413	36995	37407
GmelOBP3	scaffold145 (+)	2592	659582	662173
GmelOBP4	scaffold149 (+)	>2269	<744753	747021
GmelOBP5	scaffold145 (+)	2112	622660	624771
GmelOBP6	scaffold145 (+)	6385	632667	639051
GmelOBP7	scaffold30 (+)	1496	642709	644204
GmelOBP8	scaffold145 (+)	3554	650934	654487
GmelOBP9	scaffold145 (–)	5352	619653	614302
GmelOBP10	scaffold62 (–)	3491	1149711	1146221
GmelOBP11	scaffold11 (+)	3860	3572487	3576346
GmelOBP12	scaffold707 (+)	369	5986	6354
GmelOBP13	scaffold145 (+)	>6080	693452	>699531
GmelOBP14	scaffold43 (+)	2570	123084	125653
GmelOBP15	scaffold103 (+)	32499	1153203	1185701
GmelOBP16	scaffold145 (–)	8005	691698	683694
GmelOBP17	scaffold392 (–)	>3042	>241534	238493
GmelOBP18	scaffold145 (–)	2981	682093	679113
GmelOBP19	scaffold145 (+)	4123	627309	631431
GmelOBP20	scaffold47 (+)	>16222	<802597	>818818
GmelOBP21	scaffold145 (+)	>3364	<705668	709031
Gene names in red font are reported by Zhao et al. (2019), but not identified in this study.

## Sheet: CSPs
Gene name	Locus (orientation)	Gene length	Start	End
GmelCSP1	scaffold11 (–)	1114	3412394	3411281
GmelCSP2	scaffold11 (+)	1260	3398733	3399992
GmelCSP3	scaffold11 (+)	381	3434924	3435304
GmelCSP4	scaffold11 (–)	1792	3437737	3435946
GmelCSP5	scaffold11 (+)	1570	3385613	3387182
GmelCSP6	scaffold11 (–)	835	3376640	3375806
GmelCSP7	scaffold11 (–)	985	3499021	3498037
GmelCSP8	scaffold11 (–)	1113	3405288	3404176
GmelCSP9	scaffold11 (–)	1899	3453639	3451741
GmelCSP10	scaffold11 (+)	907	3390327	3391233
GmelCSP11	scaffold11 (–)	2196	3443534	3441339
GmelCSP12	scaffold11 (–)	3050	3487749	3484700
GmelCSP13	scaffold11 (+)	742	3466622	3467363
GmelCSP14	scaffold205 (+)	2158	255572	257729
GmelCSP15	scaffold11 (+)	1045	3471176	3472220
GmelCSP16	scaffold11 (–)	1572	3477021	3475450
GmelCSP17	scaffold205 (+)	>1915	<246752	248666
GmelCSP18	scaffold11 (+)	373	3426681	3427053
GmelCSP19	scaffold11 (–)	1567	3445648	3444082
GmelCSP20	scaffold190 (–)	1382	342268	340887

## Sheet: ORs
Gene name	Locus (orientation)	Gene length	Start	End
GmelOR1	scaffold1279 (+)	>2746	<25703	28448
GmelOR2	scaffold271 (–)	1695	598837	597143
GmelOR3	scaffold271 (+)	5184	586299	591482
GmelOR4	scaffold26 (–)	5202	2283713	2278512
GmelOR5	scaffold303 (+)	4842	210396	215237
GmelOR6	scaffold2 (–)	11121	4066979	4055859
GmelOR7	scaffold13 (–)	8314	1886449	1878136
GmelOR8	scaffold283 (+)	4370	86672	91041
GmelOR9	scaffold2 (–)	13532	4053681	4040150
GmelOR10	scaffold186 (–)	6425	765386	758962
GmelOR11	scaffold165 (–)	3694	54123	50430
GmelOR12	scaffold42 (–)	17576	1747268	1729693
GmelOR13	scaffold197 (+)	>6467	<833000	839466
GmelOR14	scaffold681 (+)	7928	93732	101659
GmelOR15	scaffold399 (+)	3386	23459	26844
GmelOR16	scaffold611 (+)	15731	145925	161655
GmelOR17	scaffold137 (+)	5454	403195	408648
GmelOR18	scaffold277 (+)	12311	471476	483786
GmelOR19	scaffold165 (–)	>4198	>41143	36946
GmelOR20	scaffold22 (–)	5668	52789	47122
GmelOR21	scaffold78 (–)	>5410	913533	<908124
GmelOR22	scaffold677 (+)	>2497	<345	>2841
GmelOR23	scaffold26 (–)	7395	1260292	1252898
GmelOR24	scaffold137 (+)	5430	410352	415781
GmelOR25	scaffold681 (+)	6683	106577	113259
GmelOR26	scaffold42 (+)	7933	1760200	1768132
GmelOR27	scaffold623 (+)	15938	55897	71834
GmelOR28	scaffold135 (–)	674	304342	303669
GmelOR29	scaffold201 (+)	7333	385471	392803
GmelOR30	scaffold681 (+)	>1194	<94357	95550
GmelOR31	scaffold56 (–)	11245	1385401	1374157
GmelOR32	scaffold43 (–)	4661	636969	632309
GmelOR33	scaffold60 (+)	15117	1049733	1064849
GmelOR34	scaffold244 (+)	4701	70500	75200
GmelOR35	scaffold231 (–)	8801	95891	87091
GmelOR36	scaffold611 (+)	14811	127682	142492
GmelOR37	scaffold278 (+)	5126	168662	173787
GmelOR38	scaffold235 (–)	671	58563	57893
GmelOR39	scaffold45 (–)	>5366	>1406714	1401349
GmelOR40	scaffold149 (–)	13880	159093	145214
GmelOR41	scaffold135 (–)	4318	310797	306480
GmelOR42	scaffold43 (+)	4922	543539	548460
GmelOR43	scaffold235 (–)	4932	57904	52973
GmelOR44	scaffold42 (–)	1778	1727336	1725559
GmelOR45	scaffold2 (+)	13171	1990143	2003313
GmelOR46	scaffold43 (–)	3193	627091	623899
GmelOR47	scaffold3 (–)	11695	6204207	6192513
GmelOR48	scaffold611 (+)	11994	113081	125074
GmelOR49	scaffold1279 (–)	1779	30229	28451
GmelOR50	scaffold197 (+)	5001	853102	858102
GmelOrco	scaffold5 (+)	24057	2018561	2042617

## Sheet: IRs
Gene name	Locus (orientation)	Gene length	Start	End
GmelIR1	scaffold157 (+)	8441	780165	788605
GmelIR1.2	scaffold383 (+)	16694	263538	280231
GmelIR7d	scaffold26 (+)	1768	1854314	1856081
GmelIR8a	scaffold72 (+)	28598	758641	787238
GmelIR21a	scaffold59 (–)	5213	64789	59577
GmelIR25a	scaffold62 (+)	25626	1517177	1542802
GmelIR40a	scaffold78 (–)	>14172	>1045254	1031083
GmelIR41a	scaffold17 (+)	6922	2592621	2599542
GmelIR60a	scaffold357 (+)	1977	148916	150892
GmelIR64a	scaffold190 (–)	5353	617693	612341
GmelIR68a	scaffold92 (+)	>5002	>753606	748605
GmelIR75d	scaffold57 (+)	>10654	<606125	616778
GmelIR75p1	scaffold319 (–)	13693	473575	459883
GmelIR75p2	scaffold319 (–)	13419	57567	44149
GmelIR75q1	scaffold172 (–)	7473	150983	143511
GmelIR75q2	scaffold172 (–)	8028	160787	152760
GmelIR76b	scaffold111 (–)	8251	242281	234031
GmelIR87a	scaffold192 (+)	>1792	184999	>186790
GmelIR93a	scaffold79 (+)	>20406	1027235	>1047640

## Sheet: SNMPs
Gene name	Locus (orientation)	Gene length	Start	End
GmelSNMP1	scaffold69 (–)	9700	225204	215505
GmelSNMP2	scaffold222 (–)	27227	655385	628159
